# Supplementary material for: Factors influencing willingness to pay for accident risk reduction among personal car drivers in Thailand
Source: PLoS One. 2021 Nov 29;16(11):e0260666. doi: 10.1371/journal.pone.0260666 (PMC8629291; doi:10.1371/journal.pone.0260666)
Supplement: S1 Dataset — (XLSX) [file pone.0260666.s002.xlsx]

## Sheet: Datadict
ID	Respondent Identifier
WTP	amount (baht/trip)
Age	age
Gender	1 = male, 0 = otherwise
Education	8-categorical choices
Personal income	amount (baht/month)
Occupation	8-categorical choices
Accident_exp	0 = ever, 1 = never
Attitude_1	5-scale question	It is useful to pay for safety on road usage because it helps to reduce risk of accident.
Attitude_2	5-scale question	To pay for safety on road usage for accident reduction makes me feel safer.
Attitude_3	5-scale question	Most of my family members probably agree if I pay more for safer road usage.
Attitude_4	5-scale question	Most of my friends probably agree if I pay more for safer road usage.
Subnorm_1	5-scale question	Most of my family members pay for safety on road usage for accident reduction.
Subnorm_2	5-scale question	Most of my friends pay for safety on road usage for accident reduction.
Subnorm_3	5-scale question	Most people in my community pay for safety on road usage for accident reduction.
PBC_1	5-scale question	It is my own decision to pay for safety on road usage, not by others.
PBC_2	5-scale question	Risk of accident depends on self. If I pay for safety, there will be no accident.
PBC_3	5-scale question	I can reduce accident myself by paying for safety on road usage.
Intention_1	5-scale question	I will pay more for safer road usage.
Intention_2	5-scale question	I will pay for safety on road usage because I believe that it can safe my life.
Intention_3	5-scale question	I will recommend my intimates to pay for safety on road usage for accident risk reduction.
Intention_4	5-scale question	I have planned to pay for safety on road usage for accident reduction.

## Sheet: Data
ID	WTP	Age	Gender	Education	Personal income	Occupation	Accident_exp	Attitude_1	Attitude_2	Attitude_3	Attitude_4	Subnorm_1	Subnorm_2	Subnorm_3	PBC_1	PBC_2	PBC_3	Intention_1	Intention_2	Intention_3	Intention_4
1	40	29	1	5	10000	3	0	4	4	4	5	5	4	5	4	4	4	4	4	5	5
2	20	51	1	2	20000	5	0	5	5	5	5	3	3	5	5	3	3	5	4	5	5
3	10	26	0	5	50000	3	0	5	5	5	5	5	5	5	4	4	4	4	4	5	4
4	40	35	0	6	30000	3	0	5	4	5	5	5	4	5	4	3	3	4	3	5	5
5	20	38	0	5	14000	3	0	5	4	5	5	3	4	5	3	4	3	3	3	5	5
6	50	40	1	5	60000	3	0	5	5	5	5	4	5	5	3	4	4	3	4	4	4
7	60	50	1	2	30000	4	0	5	5	5	5	5	5	5	5	3	3	5	3	5	5
8	20	39	1	5	15000	4	0	4	5	4	5	5	3	5	4	4	3	4	3	5	5
9	10	25	0	5	30000	3	0	5	4	5	5	4	5	5	4	4	4	4	3	4	5
10	20	26	0	6	40000	3	1	5	5	5	5	4	5	5	3	3	3	3	4	4	5
11	20	54	1	2	50000	4	0	5	5	5	5	5	4	5	4	4	4	4	3	4	4
12	0	62	0	2	25000	4	0	5	5	5	4	5	5	5	3	3	3	3	3	4	5
13	10	29	1	5	15000	3	0	5	5	5	5	4	4	5	3	3	3	3	3	5	5
14	20	25	0	5	30000	3	0	5	5	5	5	5	5	5	4	4	3	4	3	5	5
15	20	58	1	2	23000	5	0	5	5	5	5	5	5	5	3	3	4	3	4	4	4
16	20	33	1	5	40000	2	0	5	5	5	5	5	3	4	4	4	3	4	4	5	5
17	0	45	0	2	20000	4	0	5	5	5	5	5	4	5	4	4	3	4	4	5	5
18	0	28	1	5	10000	3	0	5	5	4	4	4	5	5	3	3	3	3	3	3	5
19	0	58	1	1	20000	5	0	4	5	5	5	5	5	4	3	3	4	3	4	4	4
20	10	32	1	4	30000	4	0	5	5	5	5	5	4	5	4	4	4	4	4	5	5
21	20	26	0	6	20000	3	0	4	5	5	4	5	4	5	5	4	3	5	4	5	5
22	0	28	1	5	10000	3	0	5	5	5	4	5	5	5	4	3	3	4	3	4	5
23	40	58	1	1	20000	5	0	5	5	5	5	5	5	4	4	4	4	4	4	4	5
24	10	32	1	4	45000	4	0	4	5	5	5	4	3	5	4	4	3	4	3	4	4
25	20	53	0	5	20000	4	0	5	5	4	5	4	4	5	3	4	4	3	3	5	4
26	60	25	1	5	20000	3	0	5	5	5	4	4	5	5	4	4	4	4	4	4	4
27	20	45	0	3	60000	6	0	5	5	5	5	5	4	5	4	4	4	4	4	4	5
28	10	48	1	6	10000	3	0	3	5	5	5	5	3	5	4	4	3	4	4	5	5
29	0	30	0	4	20000	7	0	5	4	5	5	4	4	5	4	4	4	4	3	3	5
30	0	40	0	5	26000	6	0	5	5	5	5	5	3	5	3	3	3	3	3	4	5
31	0	34	0	4	17000	2	0	5	5	5	5	5	5	5	4	4	4	4	4	5	5
32	0	37	1	5	19000	6	0	4	5	5	5	5	4	5	3	3	4	3	3	5	4
33	10	29	1	5	50000	3	0	4	4	4	4	4	4	5	4	3	3	4	4	4	5
34	20	35	0	6	50000	3	0	4	5	5	5	4	5	5	4	3	4	4	3	4	5
35	10	55	1	1	30000	4	0	4	4	5	5	4	5	5	3	4	4	3	3	4	4
36	20	40	1	5	10000	4	0	5	5	5	5	5	3	5	3	4	3	3	3	5	5
37	10	62	1	1	30000	5	0	5	4	4	4	5	5	4	5	4	3	5	3	4	5
38	20	40	1	5	32000	4	0	5	5	4	4	5	5	5	3	4	3	3	4	4	4
39	10	47	1	5	20000	3	0	4	4	5	5	5	4	5	4	4	4	4	4	5	5
40	40	35	0	5	30000	3	0	5	4	5	5	4	5	4	4	4	4	4	4	5	5
41	20	49	1	3	15000	6	0	4	5	4	5	5	4	4	5	3	3	5	4	5	5
42	20	30	1	5	35000	6	1	5	4	5	4	5	5	5	4	4	4	4	4	5	4
43	60	53	0	2	20000	4	0	5	4	5	5	5	5	5	4	3	3	4	3	4	5
44	20	38	0	3	15000	6	0	4	5	5	5	4	5	5	3	4	3	3	3	4	5
45	10	20	0	3	10000	1	0	5	4	4	4	5	5	4	3	4	4	3	4	5	4
46	10	40	1	1	25000	5	0	5	5	5	5	5	5	5	5	3	3	5	3	4	5
47	40	28	1	5	18000	3	0	4	5	5	5	5	5	5	4	4	3	4	3	4	5
48	10	25	0	5	50000	3	0	5	4	4	5	5	4	5	4	4	4	4	3	5	5
49	20	39	0	2	30000	4	0	4	4	5	5	4	5	5	3	3	3	3	4	5	4
50	20	37	0	5	30000	4	0	5	4	5	5	5	5	5	4	4	4	4	3	5	5
51	10	39	1	5	30000	4	0	5	3	4	4	5	5	5	3	3	3	3	3	5	5
52	40	40	1	5	20000	4	0	5	4	4	5	5	4	4	4	4	4	4	3	4	4
53	20	45	0	3	19000	6	0	4	4	5	5	5	5	5	4	4	4	4	3	5	5
54	0	29	1	2	16000	6	0	5	4	4	4	4	4	5	3	3	3	3	3	4	5
55	10	45	0	1	50000	6	0	4	4	5	5	4	5	5	4	3	4	4	4	5	4
56	0	52	1	1	25000	4	0	4	4	5	5	5	5	4	4	4	4	4	3	5	5
57	20	44	1	2	50000	5	0	4	4	5	5	4	4	4	3	3	3	3	3	5	3
58	40	53	0	1	60000	4	0	4	3	4	4	5	4	4	4	3	4	4	4	4	4
59	20	48	1	6	20000	3	0	4	4	5	5	5	4	5	4	3	4	4	4	5	4
60	10	35	0	5	30000	3	0	4	3	5	5	5	5	3	5	3	4	5	4	3	5
61	40	49	1	3	26000	6	0	4	3	3	5	4	4	5	4	4	3	4	4	4	3
62	30	34	1	5	15000	3	0	5	5	5	4	5	4	5	4	4	4	4	3	5	4
63	20	31	1	2	30000	5	0	5	5	5	4	5	5	4	3	3	4	3	3	5	5
64	20	33	1	5	18000	3	0	5	4	4	5	5	3	4	4	3	4	4	4	4	5
65	10	25	0	5	45000	3	0	5	5	5	5	5	4	5	3	3	3	3	3	5	4
66	50	53	0	5	120000	4	0	5	5	5	5	5	5	3	3	4	4	3	3	5	4
67	20	43	1	7	19000	3	0	4	4	5	4	5	5	5	3	3	4	3	4	5	5
68	10	26	1	3	20000	6	0	4	5	4	5	5	4	3	3	4	4	3	3	4	5
69	20	38	1	3	30000	4	0	4	5	5	5	5	4	4	4	3	4	4	4	5	3
70	0	50	0	1	50000	4	0	5	4	5	4	5	4	4	4	4	3	4	3	3	4
71	0	49	1	2	40000	4	0	5	5	5	5	5	5	4	4	4	4	4	3	5	5
72	40	54	1	2	50000	4	0	5	5	4	5	4	4	5	4	3	4	4	4	4	5
73	10	62	0	2	30000	4	0	5	5	5	5	5	4	5	4	3	3	4	3	5	4
74	60	37	0	5	22000	4	0	4	4	5	5	5	5	5	3	4	4	3	4	3	4
75	20	33	1	3	35000	6	0	4	5	4	5	4	5	4	4	4	3	4	3	4	5
76	0	53	0	2	20000	4	0	5	5	5	4	4	5	5	4	3	4	4	3	5	4
77	10	38	0	3	32000	6	0	4	5	4	5	5	5	5	3	4	3	3	3	5	4
78	0	47	1	5	17000	3	0	4	5	5	5	3	4	5	4	4	3	4	4	4	5
79	20	43	1	2	21000	5	0	4	4	4	4	4	4	4	3	3	4	3	3	4	4
80	10	25	0	5	19000	3	0	4	4	4	4	4	5	5	4	3	4	4	4	4	5
81	20	33	1	1	40000	6	0	3	3	4	4	4	4	5	4	3	4	4	4	5	5
82	30	45	1	3	23000	4	0	4	5	5	4	4	4	5	3	4	4	3	4	4	4
83	10	47	0	3	30000	4	0	5	4	5	5	4	5	4	4	4	3	4	3	4	4
84	10	42	0	2	25000	4	0	5	5	5	5	4	5	5	4	3	4	4	4	5	4
85	0	39	1	2	30000	3	0	5	5	4	4	5	5	5	4	4	4	4	3	5	3
86	0	62	1	1	10000	5	0	4	5	5	5	5	5	5	3	3	3	3	3	5	5
87	20	72	1	1	50000	8	0	5	4	5	5	5	4	5	3	4	3	3	3	5	5
88	10	39	1	5	19000	4	0	5	5	3	5	4	5	4	3	4	4	3	3	4	5
89	20	25	1	5	24000	3	0	5	5	4	5	5	4	4	4	3	3	4	4	4	5
90	30	26	0	5	10000	3	0	4	5	5	5	5	4	4	3	4	4	3	3	5	4
91	10	32	1	1	15000	6	0	5	5	4	4	5	5	5	3	3	4	3	4	4	3
92	40	23	1	5	22000	1	0	4	4	5	5	4	5	5	4	3	4	4	4	4	4
93	40	25	0	5	28000	3	0	5	5	5	5	3	4	3	3	4	4	3	4	5	5
94	10	33	1	5	24000	3	0	5	4	5	5	4	4	4	3	4	3	3	3	5	4
95	20	27	1	5	42000	3	0	5	5	5	5	5	5	5	4	3	4	4	4	5	4
96	20	31	0	6	40000	3	0	5	4	4	3	5	4	4	4	4	4	3	3	4	3
97	0	37	0	4	30000	4	0	5	5	5	4	5	5	5	3	4	3	4	4	4	5
98	10	58	1	2	23000	5	0	4	4	4	4	5	5	5	4	4	4	3	3	4	4
99	20	33	1	5	41000	2	0	5	4	4	5	4	5	5	3	3	3	3	3	4	5
100	10	35	1	5	24000	3	0	5	4	4	3	5	5	5	4	3	4	3	3	5	5
101	20	32	0	5	18000	3	0	5	4	5	4	5	5	4	4	3	4	3	3	5	5
102	10	24	1	5	31000	3	0	4	5	4	5	5	5	5	3	4	3	4	4	5	4
103	10	34	0	6	23000	3	0	5	5	4	5	4	4	4	4	3	4	3	4	4	5
104	10	29	1	5	30000	3	0	5	5	5	3	5	5	5	3	3	3	4	4	5	5
105	20	51	1	2	22000	4	0	5	5	4	4	4	5	5	3	4	3	4	4	5	5
106	10	36	0	5	25000	4	0	5	4	5	5	5	5	5	4	3	4	4	4	5	5
107	60	40	1	4	25000	4	0	4	5	5	5	4	4	4	4	3	4	3	3	4	4
108	20	28	0	5	23000	3	0	5	4	5	4	5	4	5	3	4	3	3	3	4	4
109	10	34	0	5	18000	3	0	5	5	5	5	5	5	5	3	4	3	4	4	4	4
110	40	29	1	5	29000	3	0	4	4	4	4	5	5	5	3	3	3	4	3	4	4
111	20	33	0	5	16000	2	0	5	4	5	4	5	5	5	3	3	3	4	3	4	4
112	10	44	1	2	15000	6	0	5	4	3	4	4	4	5	4	3	4	4	3	4	3
113	20	21	0	5	25000	1	1	4	4	4	5	5	5	5	4	4	4	3	4	4	4
114	10	34	1	2	22000	2	0	5	4	4	5	4	5	5	4	4	4	4	3	4	3
115	20	45	0	3	15000	6	0	4	4	4	4	5	4	5	3	4	3	4	3	4	3
116	10	37	0	2	20000	4	0	5	5	4	5	4	5	5	4	3	4	3	3	5	5
117	10	50	1	1	25000	5	0	4	5	4	5	5	5	5	4	4	4	4	3	5	5
118	20	38	1	5	30000	4	0	5	5	4	4	4	5	4	4	4	4	4	4	5	4
119	10	46	0	1	20000	5	0	5	5	5	4	4	5	5	3	3	3	4	4	5	5
120	50	45	1	2	22000	6	0	5	5	5	4	5	5	5	3	3	3	3	3	5	5
121	10	28	1	5	24000	3	1	5	4	5	5	5	5	5	3	4	3	4	3	4	4
122	40	36	0	2	12000	4	0	4	4	4	5	4	4	5	4	3	4	4	3	4	5
123	20	23	1	5	15000	1	0	5	4	5	4	5	5	4	3	4	3	4	3	4	5
124	10	63	0	1	12000	5	0	5	5	5	5	5	5	5	5	5	5	3	4	5	4
125	20	41	1	1	29000	6	0	5	5	5	4	4	5	5	3	3	3	4	4	5	5
126	0	35	1	5	20000	3	0	5	5	4	4	5	5	5	4	4	4	4	4	4	4
127	0	31	1	3	50000	3	0	4	5	3	3	5	4	4	4	4	4	4	3	5	4
128	10	35	0	2	24500	4	0	5	4	4	4	5	3	3	3	3	3	4	4	4	4
129	10	25	0	5	20000	3	0	5	4	4	4	4	3	4	4	3	4	3	4	5	5
130	40	36	1	2	18000	3	0	5	5	4	4	5	3	4	4	4	4	4	4	5	5
131	10	23	1	5	15000	1	0	4	4	4	5	5	5	4	4	4	4	4	3	4	4
132	20	31	0	4	20000	7	0	5	4	5	4	5	3	4	4	4	4	3	3	5	5
133	10	33	1	5	26000	3	0	5	4	4	3	5	3	5	4	4	4	4	3	5	4
134	20	36	1	2	23000	4	0	5	4	4	4	4	3	4	4	4	4	3	4	5	5
135	20	29	0	5	30000	3	0	5	4	5	4	5	4	5	3	4	4	4	3	4	5
136	10	66	1	1	35000	4	1	5	4	5	4	5	5	4	3	4	4	4	4	4	3
137	10	59	1	1	100000	4	0	5	5	4	3	5	5	5	4	4	3	4	3	5	4
138	20	55	1	2	23000	4	0	5	5	5	4	5	5	5	3	4	4	4	3	4	5
139	10	37	1	2	30000	4	0	4	5	4	5	5	5	5	3	4	3	4	4	4	5
140	40	47	1	3	18000	5	0	5	4	4	5	4	4	4	4	3	4	3	4	5	3
141	10	40	0	4	30000	6	0	5	5	5	5	5	4	4	4	3	4	4	4	4	4
142	60	49	1	5	40000	3	0	5	5	5	4	5	5	5	3	4	3	4	4	5	5
143	20	51	1	3	31000	4	0	5	5	5	5	5	5	5	3	4	4	4	3	5	5
144	10	32	0	5	50000	4	0	3	3	4	5	4	5	4	3	4	4	4	4	5	4
145	20	52	1	2	19000	4	0	4	5	5	5	5	5	5	4	4	4	4	4	5	5
146	10	24	0	5	21000	3	0	5	4	4	4	4	4	5	4	3	3	3	3	5	5
147	40	28	0	5	42000	3	0	5	5	4	5	5	4	5	3	4	3	3	3	5	5
148	10	39	1	6	24000	3	0	4	4	4	4	4	5	4	4	4	3	4	4	5	5
149	20	33	1	4	20000	3	0	4	5	4	5	5	5	5	3	3	4	4	3	5	5
150	10	52	1	2	20000	5	0	5	4	5	5	5	4	5	3	4	3	3	4	4	4
151	20	23	0	5	20000	1	0	5	5	5	4	5	5	4	3	4	3	4	3	5	5
152	10	50	1	2	15000	6	0	3	5	5	5	5	5	5	3	4	4	4	3	4	4
153	20	61	0	1	21000	6	0	4	4	5	5	4	5	5	4	3	3	4	4	5	5
154	0	40	1	3	30000	3	0	5	5	4	5	5	4	4	4	4	4	4	3	5	5
155	20	54	1	2	10000	6	1	4	5	5	4	4	5	4	3	4	3	4	4	5	5
156	30	52	0	1	10000	6	0	3	5	4	5	5	5	5	3	4	4	4	4	5	5
157	60	20	0	4	11000	1	0	4	5	5	5	4	4	4	3	3	4	4	3	5	5
158	20	22	1	5	50000	1	0	3	5	5	5	5	5	4	4	4	3	3	4	5	5
159	10	32	1	6	28000	4	0	5	5	4	5	4	5	4	3	4	4	4	3	5	5
160	40	28	0	5	10000	3	0	4	5	4	4	4	4	3	4	4	4	3	3	5	5
161	10	20	1	5	21000	1	0	4	5	4	4	5	5	4	3	4	4	3	3	5	5
162	20	24	0	5	20000	3	0	5	5	5	4	5	5	4	4	3	4	3	4	5	5
163	0	26	0	5	43000	3	0	5	5	5	5	3	4	3	4	4	3	4	4	5	5
164	20	48	1	5	24000	3	0	3	5	4	5	4	5	4	3	4	4	4	3	5	5
165	60	49	1	2	20000	6	0	5	5	5	5	5	4	4	3	3	3	4	4	5	5
166	20	24	0	5	40000	3	0	5	5	4	4	4	5	4	4	4	3	4	3	5	5
167	50	38	0	5	20000	4	0	4	5	5	4	4	5	3	4	3	3	4	4	5	5
168	10	32	0	5	30000	3	0	5	5	4	4	4	4	4	3	4	3	4	4	4	4
169	20	40	1	5	14000	3	0	4	5	5	5	3	5	3	4	3	4	3	3	5	5
170	40	27	1	5	18000	3	0	5	5	4	5	5	5	3	4	3	3	4	4	5	5
171	10	25	0	5	15000	4	0	5	5	5	5	4	4	5	3	4	5	3	3	5	5
172	0	32	0	3	20000	6	0	5	5	5	4	4	5	5	3	4	3	4	4	4	4
173	10	47	1	2	10000	6	0	5	5	5	4	4	5	4	3	4	4	4	3	5	5
174	20	35	0	2	50000	6	0	5	5	4	4	5	5	5	4	4	4	3	4	4	4
175	40	31	1	5	15000	3	0	5	5	5	5	3	4	5	4	3	4	4	3	5	5
176	20	30	0	4	10000	7	0	4	5	4	4	5	5	5	4	4	4	4	4	5	4
177	40	37	1	4	20000	4	0	4	4	5	5	5	5	5	4	4	4	4	3	4	5
178	10	40	1	4	30000	3	0	5	4	5	5	5	5	3	3	5	3	3	3	5	5
179	20	40	1	5	25000	3	0	5	4	5	5	5	5	4	4	4	4	3	4	5	4
180	60	38	1	4	10000	3	0	5	5	4	5	4	4	5	4	4	3	3	3	5	4
181	30	22	0	5	25000	1	0	4	5	5	4	5	5	5	3	3	4	4	3	5	4
182	20	42	1	3	41000	5	0	5	4	5	5	5	4	4	3	3	4	3	4	5	5
183	50	35	1	5	20000	3	0	5	5	5	5	5	5	4	4	5	3	4	3	5	5
184	20	42	1	2	25000	3	0	5	4	3	3	5	5	4	3	4	4	3	4	5	4
185	10	29	0	5	27000	3	0	4	4	5	5	5	5	5	3	4	4	4	3	5	5
186	20	32	1	5	19000	3	1	3	3	5	5	5	4	4	4	3	3	4	3	5	5
187	0	27	0	5	22000	7	0	4	4	5	4	5	5	4	3	4	4	3	4	5	5
188	0	33	1	3	17000	6	0	4	4	4	5	4	5	5	4	3	3	3	3	4	4
189	0	43	1	2	21000	5	0	4	4	5	5	5	5	3	3	4	4	4	4	5	5
190	10	25	0	5	19000	3	0	4	5	5	5	5	5	4	3	4	4	4	3	4	4
191	0	33	1	1	40000	6	0	5	4	5	4	5	5	5	4	3	3	3	3	4	4
192	0	45	1	3	23000	4	0	4	3	4	5	4	5	5	3	4	4	4	3	5	5
193	10	47	0	3	26000	4	0	4	4	4	4	4	5	4	4	3	3	4	4	5	5
194	0	34	1	5	15000	3	0	3	4	5	4	5	5	4	3	4	4	3	3	5	5
195	0	31	1	2	15000	5	0	5	3	5	5	5	5	4	3	4	3	3	4	4	4
196	50	37	0	2	25000	7	0	4	4	5	5	4	5	5	3	3	4	3	4	5	5
197	20	37	1	2	20000	3	0	4	4	5	5	5	4	4	4	3	4	4	4	4	4
198	10	28	0	2	12000	4	0	5	4	3	4	5	5	4	3	4	4	4	3	4	4
199	40	25	0	1	28000	6	0	4	5	5	5	5	5	5	3	3	3	3	4	4	4
200	20	34	0	5	23000	3	0	4	4	5	5	4	4	5	3	3	4	4	3	4	5
201	10	30	1	5	15000	3	0	4	4	5	5	5	4	5	5	4	4	3	3	5	4
202	20	51	1	1	20000	6	0	4	4	4	5	5	5	5	3	3	4	4	3	5	4
203	40	47	0	2	15000	7	0	4	5	5	5	4	3	4	4	4	4	4	3	5	5
204	10	41	0	1	30000	5	0	5	4	5	5	5	4	4	4	3	3	3	4	5	4
205	20	38	1	5	43000	4	0	3	4	5	4	5	4	5	5	3	4	4	3	4	5
206	30	35	1	5	23000	4	0	4	3	4	5	4	4	4	4	4	4	3	3	5	5
207	20	45	0	5	21000	3	0	5	3	4	5	4	4	4	4	3	3	4	3	4	5
208	10	29	1	5	28000	3	0	5	4	5	4	5	4	5	3	4	4	3	4	5	5
209	40	30	1	5	27000	3	0	4	4	5	5	4	4	5	3	3	3	3	4	5	4
210	20	39	0	5	26000	4	0	4	4	5	5	4	5	5	5	3	4	4	3	4	4
211	10	38	0	5	18000	3	0	5	4	4	4	4	5	5	4	3	3	4	3	4	3
212	20	42	1	5	32000	3	0	5	3	4	5	3	5	4	4	4	3	3	3	4	4
213	30	48	1	5	20000	3	0	3	4	4	5	4	4	5	3	3	4	3	3	5	4
214	20	35	0	5	15000	3	0	4	4	5	4	5	5	4	4	3	4	3	4	5	5
215	10	25	1	5	22000	1	0	4	4	4	4	3	5	4	3	3	4	4	4	4	4
216	50	25	0	5	19000	3	0	5	4	4	5	4	5	5	3	5	4	4	4	5	4
217	20	29	0	5	21000	3	0	5	5	5	5	5	4	5	5	5	5	5	3	4	5
218	10	30	1	5	33000	3	1	4	4	4	4	4	3	4	5	4	5	4	4	5	4
219	20	46	0	5	45000	2	0	4	5	5	4	5	4	4	4	5	4	5	3	5	5
220	10	53	1	1	60000	4	0	5	5	4	5	5	5	4	3	4	3	3	3	4	5
221	10	51	1	2	40000	4	0	4	4	4	5	5	5	5	3	4	4	3	4	3	5
222	40	37	0	4	120000	4	0	4	4	5	4	4	4	5	5	3	3	5	3	4	5
223	20	45	1	7	26000	4	0	5	4	5	5	5	5	4	4	4	3	4	3	4	5
224	10	34	0	4	60000	2	0	5	5	4	5	5	4	4	4	4	4	4	3	4	5
225	20	56	1	1	30000	4	0	5	5	3	5	4	4	5	3	3	3	3	4	3	5
226	10	41	1	5	40000	3	0	5	3	5	5	5	5	5	4	4	4	4	3	4	5
227	20	49	1	2	19000	3	0	4	5	5	5	5	5	3	3	3	3	3	3	3	5
228	10	26	1	3	30000	6	0	5	5	4	4	5	5	4	3	3	3	3	3	3	5
229	40	42	1	4	45000	4	0	5	4	5	4	4	5	5	4	4	3	4	3	4	5
230	10	40	1	5	20000	4	0	5	4	5	4	5	4	4	3	3	4	3	4	4	5
231	20	35	1	5	28000	3	0	4	4	4	4	5	5	3	4	3	3	4	4	4	5
232	20	42	1	5	41000	3	0	4	5	5	5	5	4	4	3	4	4	3	3	4	5
233	10	33	0	6	60000	3	0	5	5	5	5	5	4	3	4	4	4	4	3	3	5
234	40	39	1	7	15000	3	0	5	4	4	5	4	4	5	4	3	3	4	3	3	4
235	20	23	0	5	23000	1	0	5	5	4	4	4	4	4	3	3	4	3	3	4	5
236	10	32	1	4	25000	6	0	4	5	4	5	3	4	4	4	3	3	4	4	3	5
237	60	44	1	2	20000	5	0	5	4	5	4	5	5	5	4	4	3	4	4	3	5
238	20	47	0	2	11000	7	0	5	5	5	5	4	5	5	4	4	3	4	4	4	4
239	20	22	1	5	20000	1	0	4	5	5	5	5	5	3	4	4	4	4	3	3	5
240	10	47	1	2	10000	6	0	5	4	4	4	5	5	5	3	3	4	3	4	4	4
241	0	35	0	2	40000	6	0	5	4	5	5	5	5	5	4	4	3	4	4	3	5
242	0	55	0	2	50000	5	0	5	4	5	4	4	5	4	3	4	4	3	4	3	4
243	10	52	1	1	23000	4	0	5	4	5	4	5	5	5	3	3	3	3	3	4	4
244	10	45	0	5	15000	3	0	5	5	4	5	5	5	4	3	3	4	3	3	3	3
245	20	41	0	1	40000	5	1	4	5	4	5	5	5	5	3	4	4	3	3	4	5
246	40	33	1	5	20000	4	0	5	5	5	5	5	4	5	4	3	3	4	4	3	4
247	10	44	1	3	28000	5	0	5	4	4	4	4	4	5	4	4	4	4	4	3	5
248	10	30	1	5	27000	3	0	4	4	5	5	5	5	5	4	4	4	4	4	4	5
249	10	39	0	5	26000	4	0	4	5	5	5	5	4	4	3	4	3	3	4	5	5
250	20	38	0	5	18000	3	0	5	5	5	5	5	4	4	4	4	4	4	4	5	5
251	20	45	0	3	15000	6	0	5	4	4	4	4	5	5	4	4	3	4	4	5	5
252	20	38	0	2	50000	4	0	5	5	5	5	5	5	5	3	4	4	3	4	5	5
253	10	35	0	2	24500	4	0	5	5	5	5	5	5	5	3	4	3	3	3	3	3
254	40	26	0	5	20000	3	0	4	5	4	4	4	4	5	4	4	4	4	4	4	4
255	20	33	1	5	21000	3	0	5	5	5	4	4	5	5	4	4	4	4	4	4	4
256	30	37	0	5	25000	4	0	5	5	5	5	5	5	4	3	3	5	3	4	3	4
257	20	42	1	4	25000	4	1	4	4	5	5	4	4	4	3	3	4	3	3	3	3
258	10	32	0	5	30000	3	0	5	5	5	5	4	4	4	4	3	4	4	4	4	4
259	40	66	1	1	35000	4	0	5	4	4	4	4	4	5	3	4	3	3	4	3	4
260	60	59	1	1	20000	4	0	5	5	5	5	3	4	5	4	3	4	4	4	4	4
261	10	51	1	1	25000	5	0	4	5	4	5	4	5	4	5	5	3	5	3	5	3
262	20	38	1	5	30000	4	0	5	5	5	4	5	5	5	3	3	3	3	4	3	4
263	40	48	0	1	20000	5	0	4	5	4	5	3	4	5	4	4	3	4	4	4	4
264	10	45	1	2	22000	6	0	5	5	5	5	4	5	5	4	4	3	4	4	4	4
265	20	29	1	5	15000	3	0	5	5	4	5	5	5	4	3	3	4	3	4	3	4
266	40	23	0	5	25000	1	0	5	5	4	5	5	5	5	3	4	4	3	3	3	3
267	20	34	1	2	23000	2	0	4	5	4	5	5	5	5	4	4	4	4	4	4	4
268	10	36	0	2	29000	4	0	5	5	4	4	5	5	5	4	4	4	4	4	4	4
269	40	35	1	5	20000	3	0	5	5	4	5	4	4	4	4	4	4	4	3	4	3
270	20	32	1	3	26000	3	0	4	5	3	5	5	5	4	4	4	3	4	4	4	4
271	0	36	1	2	23000	4	0	5	5	5	5	5	5	5	4	4	4	4	3	4	3
272	0	29	0	5	120000	3	0	4	5	4	5	5	5	5	4	4	4	4	4	4	4
273	0	55	1	2	30000	4	0	5	5	4	5	4	4	4	4	4	3	4	3	4	3
274	10	49	1	2	24000	4	0	5	5	5	5	4	4	5	4	4	4	4	3	4	3
275	0	35	0	5	20000	3	0	5	4	5	5	5	5	5	4	4	3	4	4	4	4
276	10	30	1	5	23000	3	0	5	5	3	5	5	5	5	3	5	4	3	4	3	4
277	10	37	1	2	30000	4	0	4	5	5	4	4	5	5	4	4	4	4	4	4	4
278	10	46	1	3	18000	5	0	5	5	5	5	5	4	4	4	4	3	4	4	4	4
279	20	42	0	4	30000	6	0	4	4	4	5	5	5	5	4	4	4	4	3	4	3
280	10	51	1	5	19000	3	0	5	5	5	4	5	5	5	4	4	4	4	4	4	4
281	20	25	1	5	16000	3	0	5	4	4	4	4	4	5	4	4	4	4	4	4	4
282	40	48	1	2	40000	6	0	5	5	5	4	5	5	4	3	3	3	3	3	3	3
283	20	50	1	3	20000	4	0	4	4	4	5	5	5	5	3	4	3	3	3	3	3
284	10	55	1	2	19000	5	0	4	4	5	5	4	5	5	4	4	3	4	4	4	4
285	20	29	0	5	21000	3	0	5	4	4	5	5	5	5	4	4	4	4	3	4	3
286	10	30	1	5	33000	3	0	5	4	5	4	5	5	4	3	3	3	3	4	3	4
287	20	46	0	5	45000	2	0	5	5	5	5	4	4	5	4	4	3	4	3	4	3
288	10	53	1	1	60000	4	0	4	5	4	5	4	5	5	4	3	4	4	3	4	3
289	20	51	1	2	40000	4	0	5	5	5	4	5	5	5	4	3	3	4	4	4	4
290	10	37	0	4	20000	4	0	5	5	5	5	4	4	5	4	4	4	4	3	4	3
291	20	45	1	7	26000	4	1	5	4	5	5	4	4	4	4	4	3	4	4	4	4
292	30	34	0	4	60000	2	0	5	5	4	5	4	4	5	4	4	4	4	4	4	4
293	20	56	1	1	30000	4	0	5	4	5	5	3	4	5	4	3	4	4	3	4	3
294	40	41	1	5	40000	3	0	5	5	5	4	4	5	4	3	3	3	3	4	3	4
295	10	49	1	2	19000	3	0	4	5	5	5	5	5	5	4	4	4	4	3	4	3
296	20	26	1	3	30000	6	0	5	4	5	4	3	4	5	3	3	4	3	3	3	3
297	50	42	1	4	25000	4	0	5	4	4	5	4	5	4	3	4	4	3	3	3	3
298	20	39	1	2	30000	3	0	5	4	4	5	5	5	5	3	3	4	3	4	3	4
299	10	65	1	1	50000	5	0	4	5	4	4	5	5	4	4	3	3	4	4	4	4
300	0	39	1	5	40000	4	0	4	5	5	5	5	5	5	4	3	4	4	3	4	3
301	20	42	1	5	32000	3	0	4	5	5	5	4	3	3	4	4	4	4	4	5	4
302	10	48	1	5	20000	3	0	5	5	5	5	5	4	5	5	3	3	5	4	5	5
303	20	35	0	5	42000	3	0	5	5	5	5	4	5	4	4	4	4	4	4	5	4
304	10	39	1	6	24000	3	0	5	5	5	5	4	5	5	4	3	3	4	3	4	5
305	10	33	1	4	25000	3	0	5	5	5	5	5	5	5	3	4	3	3	3	5	5
306	20	28	1	5	28000	3	0	5	4	4	5	5	4	5	3	4	4	3	4	5	5
307	10	36	0	5	15000	2	0	5	5	5	5	5	5	4	5	3	3	5	3	4	4
308	20	53	0	2	19000	6	0	5	5	5	5	4	5	5	4	4	3	4	3	4	5
309	0	43	1	3	22000	5	0	5	5	4	5	5	5	5	4	4	4	4	3	5	5
310	10	33	1	3	23000	6	0	5	5	4	5	4	4	5	3	3	3	3	4	5	4
311	10	30	1	5	15000	3	0	5	5	5	5	4	5	5	4	4	4	4	3	5	5
312	20	51	1	1	20000	6	0	5	5	5	5	4	4	4	3	3	3	3	3	4	4
313	40	47	0	2	15000	7	0	5	4	5	5	4	5	5	3	3	3	3	3	5	5
314	10	41	0	1	30000	5	0	5	5	4	5	5	5	4	4	4	3	4	3	5	5
315	20	38	1	5	43000	4	0	5	5	5	5	5	4	5	3	3	4	3	4	5	5
316	20	35	1	5	23000	4	0	5	5	5	5	5	5	5	4	3	3	4	4	4	4
317	40	45	0	5	21000	3	0	4	5	5	3	5	5	5	3	4	4	3	3	5	4
318	20	29	1	5	21000	3	0	5	5	5	4	4	5	4	4	4	4	4	3	4	3
319	10	26	1	5	30000	3	0	5	5	5	5	5	4	5	4	3	3	4	3	4	5
320	50	40	1	5	45000	3	0	5	5	5	5	4	5	4	3	3	4	3	3	5	4
321	20	40	1	5	20000	4	0	4	4	4	4	5	5	5	4	3	3	4	4	4	5
322	10	35	1	5	28000	3	0	5	5	5	4	5	5	5	4	4	3	4	4	4	4
323	40	42	1	5	41000	3	0	4	5	5	4	4	5	4	4	4	3	4	4	5	5
324	10	33	0	6	60000	3	0	5	5	5	5	5	4	5	4	4	4	4	3	4	4
325	20	39	1	7	15000	3	0	4	4	4	4	4	5	4	3	3	4	3	4	5	5
326	10	23	0	5	23000	1	0	5	4	4	4	5	5	5	4	4	3	4	4	5	5
327	10	32	1	4	25000	6	0	4	5	5	5	5	5	5	3	4	4	3	4	4	4
328	10	44	1	2	20000	5	0	4	5	5	3	4	5	5	3	3	3	3	3	4	4
329	0	47	0	2	11000	7	0	5	4	5	4	4	4	4	3	3	4	3	3	4	4
330	10	22	1	5	20000	1	0	4	5	4	5	4	4	4	3	4	4	3	3	3	4
331	20	47	1	2	10000	6	0	4	5	5	5	5	4	5	4	3	3	4	4	4	4
332	10	35	0	2	40000	6	0	5	5	5	4	5	5	5	4	4	4	4	4	4	4
333	20	55	0	2	50000	5	0	4	4	4	4	4	5	4	4	4	4	4	4	4	4
334	10	52	1	1	23000	4	0	5	5	5	4	5	5	4	4	4	3	4	4	4	4
335	20	45	0	5	15000	3	0	5	5	5	5	4	4	4	4	4	4	4	4	3	4
336	40	41	0	1	40000	5	0	4	4	5	4	5	4	4	4	4	3	4	4	4	4
337	10	33	1	5	20000	4	0	4	5	5	4	4	4	4	5	4	3	5	4	5	5
338	20	44	1	3	30000	5	0	4	5	5	5	5	5	4	4	3	4	4	5	5	5
339	20	26	0	6	20000	3	0	3	4	4	5	4	5	5	4	4	3	4	4	4	5
340	10	29	1	5	10000	3	0	4	4	5	5	5	5	5	4	4	3	4	4	5	5
341	20	59	1	1	20000	5	0	4	5	5	5	5	4	5	4	4	4	4	4	5	5
342	10	32	1	4	60000	4	0	4	4	4	4	5	4	5	4	4	3	4	4	5	5
343	20	48	1	6	30000	3	0	4	4	4	4	4	4	4	3	4	3	3	4	5	5
344	30	42	0	2	19000	4	0	4	4	4	5	5	5	5	3	3	4	3	3	5	4
345	40	25	1	5	24000	3	0	3	3	4	4	4	5	4	4	3	4	4	4	5	5
346	10	26	0	5	10000	3	0	4	4	5	4	5	5	5	3	4	3	3	3	5	4
347	20	32	1	1	20000	6	0	5	5	5	5	5	5	5	4	4	3	4	4	5	5
348	10	36	1	2	18000	3	0	4	3	4	5	4	5	5	4	4	3	4	4	5	5
349	20	23	1	5	15000	1	0	5	4	5	5	5	5	5	4	4	4	4	3	5	5
350	10	31	0	4	22000	7	0	4	5	5	5	5	5	5	3	3	4	3	4	5	5
351	0	56	1	2	50000	4	0	5	4	5	5	5	5	4	4	3	3	4	4	4	4
352	10	64	0	2	25000	4	0	5	5	5	5	4	4	5	4	4	3	4	3	4	3
353	0	32	1	5	10000	3	0	5	4	4	3	5	5	5	4	4	3	4	4	4	4
354	20	78	1	1	15000	8	0	4	5	4	5	5	5	5	4	4	3	4	4	4	4
355	40	28	0	5	30000	3	0	5	4	4	5	5	5	5	3	4	4	3	3	3	3
356	10	26	0	6	20000	3	0	5	5	5	5	4	4	4	4	4	3	4	4	4	4
357	0	29	1	5	10000	3	0	4	4	5	4	4	4	5	3	3	5	3	3	3	3
358	20	59	1	1	20000	5	0	5	5	5	4	5	5	5	4	3	3	4	4	4	4
359	20	32	1	4	60000	4	0	5	5	4	4	5	5	5	4	4	4	4	3	4	3
360	10	48	1	6	30000	3	0	5	5	4	4	4	5	5	3	3	4	3	4	3	4
361	0	42	0	2	19000	4	0	5	5	5	5	3	4	5	4	3	4	4	3	4	3
362	20	25	1	5	24000	3	0	5	5	5	5	4	5	5	4	3	3	4	4	4	4
363	10	26	0	5	10000	3	0	4	5	5	5	3	5	5	3	4	4	3	4	3	4
364	0	32	1	1	15000	6	0	5	5	5	4	4	4	5	4	3	4	4	4	4	4
365	0	53	0	2	19000	6	0	5	4	4	5	4	4	5	3	3	4	3	3	3	3
366	20	43	1	3	22000	5	0	4	5	5	4	4	5	5	4	3	4	4	4	4	4
367	10	33	1	3	23000	6	0	4	5	5	5	3	5	5	4	3	4	4	4	4	4
368	10	30	1	5	15000	3	0	4	5	5	5	4	3	5	3	3	4	3	3	3	3
369	40	51	1	1	20000	6	1	4	4	4	4	3	4	5	4	3	4	4	4	4	4
370	10	47	0	2	15000	7	0	5	4	4	5	4	5	5	3	3	4	3	3	3	3
371	10	41	0	1	30000	5	0	5	5	5	5	4	4	4	4	5	5	4	3	4	3
372	10	38	1	5	43000	4	0	4	5	5	4	3	4	5	3	4	4	3	4	3	4
373	20	35	1	5	23000	4	0	5	4	5	5	4	4	5	4	4	4	4	3	4	3
374	0	45	0	5	21000	3	0	5	5	4	4	4	3	5	4	3	4	4	3	4	3
375	40	29	1	5	21000	3	0	4	5	5	5	3	5	4	4	4	4	4	4	4	4
376	10	26	1	5	30000	3	0	5	5	5	5	3	4	5	3	3	4	3	3	3	3
377	0	40	1	5	28000	3	0	5	4	4	5	3	4	4	4	3	4	4	3	4	3
378	40	29	0	5	45000	3	0	5	5	5	4	4	4	5	4	3	3	4	3	4	3
379	40	40	1	5	20000	4	0	5	5	5	5	4	5	4	4	3	3	4	4	4	4
380	0	35	1	5	28000	3	0	4	4	5	5	3	3	4	4	4	4	4	4	4	4
381	10	42	1	5	41000	3	0	4	5	5	4	4	4	3	3	4	5	3	3	3	3
382	20	33	0	6	60000	3	0	5	5	5	4	4	4	4	3	4	4	3	3	3	4
383	20	39	1	7	15000	3	0	5	4	5	5	5	4	4	4	3	3	4	4	5	5
384	0	23	0	5	23000	1	0	4	5	5	5	5	5	5	3	4	4	3	3	4	4
385	20	32	1	4	25000	6	0	5	4	5	4	4	5	4	3	3	4	3	4	5	4
386	40	44	1	2	20000	5	0	5	5	4	5	5	5	4	4	3	4	4	4	4	5
387	10	47	0	2	11000	7	0	4	5	4	5	4	4	4	3	4	4	3	4	5	4
388	20	22	1	5	20000	1	0	5	5	5	4	5	4	4	3	4	3	3	3	4	5
389	0	47	1	2	10000	6	0	5	5	5	5	4	4	3	4	3	4	4	3	5	5
390	20	35	0	2	40000	6	0	5	4	5	5	5	5	5	4	3	3	4	4	5	5
391	0	55	0	2	50000	5	0	4	5	4	4	4	5	4	3	3	4	3	4	4	5
392	20	52	1	1	23000	4	0	4	4	4	5	5	5	5	3	3	4	3	4	5	5
393	10	45	0	5	15000	3	1	4	5	4	5	5	4	4	3	4	3	3	4	5	5
394	0	41	0	1	40000	5	0	5	4	5	4	5	4	5	4	4	4	4	3	5	5
395	0	33	1	5	20000	4	0	5	5	4	4	4	4	4	4	4	4	4	4	5	5
396	20	44	1	3	30000	5	0	4	4	4	5	5	5	5	4	3	4	4	4	5	4
397	20	48	0	1	23000	5	0	5	4	4	5	4	5	5	3	4	3	3	3	5	5
398	0	37	1	2	30000	4	0	5	4	5	4	5	5	4	4	4	4	4	4	5	4
399	20	46	1	3	18000	5	0	5	4	5	3	5	5	5	4	4	4	4	4	5	5
400	0	42	0	4	10000	6	0	5	4	3	5	4	5	5	3	3	5	3	4	5	5
401	20	30	1	5	20000	2	0	5	5	5	5	5	5	5	3	4	5	5	5	5	5
402	20	32	0	5	23000	3	0	5	5	4	4	5	4	4	3	3	3	5	5	5	5
403	10	32	1	5	28000	2	0	5	5	3	3	5	4	3	3	3	4	5	5	5	5
404	20	27	1	5	22000	3	0	4	4	3	4	5	4	4	3	3	3	5	4	4	5
405	10	20	1	5	50000	2	0	4	5	3	4	5	5	3	4	3	3	5	4	5	4
406	20	25	1	5	20000	3	0	5	5	5	4	5	5	5	3	3	3	5	5	5	5
407	0	26	0	5	22000	3	0	4	5	3	4	5	4	3	3	3	3	5	4	5	4
408	10	31	1	1	10000	6	1	4	5	3	5	5	5	4	3	4	3	5	4	5	4
409	0	25	1	5	15000	1	0	4	4	3	4	5	5	3	3	3	3	5	4	4	4
410	20	25	0	5	22000	3	0	4	4	4	4	5	5	4	3	4	4	5	4	4	4
411	20	29	0	5	18000	3	0	3	3	3	3	4	4	3	3	3	3	4	3	3	4
412	10	30	1	5	21000	3	0	4	5	3	5	5	5	5	3	3	3	5	4	5	5
413	20	26	0	5	32000	2	0	5	4	3	4	4	4	4	3	3	3	4	5	4	5
414	20	53	1	1	25000	2	0	5	5	4	4	4	4	5	3	3	3	4	5	5	5
415	20	51	1	2	60000	2	0	5	5	3	5	5	5	5	4	3	4	5	5	5	5
416	20	37	0	2	20000	2	0	4	5	5	4	5	5	4	4	3	3	5	4	5	5
417	10	25	1	7	120000	2	0	5	4	5	4	5	5	4	3	3	3	5	5	4	5
418	20	32	0	2	26000	2	0	5	5	3	4	4	4	4	3	3	4	4	5	5	5
419	20	56	1	1	60000	2	0	5	5	4	4	5	5	5	3	4	3	5	5	5	5
420	20	21	1	5	30000	3	0	4	5	4	4	4	4	4	3	3	3	4	4	5	5
421	20	29	1	2	20000	3	0	5	5	5	5	4	4	4	3	4	4	4	5	5	4
422	10	26	1	3	18000	6	0	4	4	3	3	4	4	3	3	3	3	4	4	4	4
423	20	22	1	2	30000	2	0	5	5	4	4	4	5	5	4	4	4	4	5	5	5
424	20	39	1	5	30000	2	1	5	4	5	5	5	4	4	3	3	3	5	5	4	5
425	20	20	1	5	30000	2	0	4	5	5	5	5	4	5	3	4	3	5	4	5	5
426	60	25	0	3	16000	6	0	5	5	3	4	5	5	4	3	3	3	5	5	5	4
427	20	31	0	6	22000	3	0	5	5	4	4	5	4	5	3	3	3	5	5	5	4
428	20	39	1	3	20000	2	0	5	4	5	5	4	5	4	3	3	3	4	5	4	4
429	20	53	0	1	25000	2	0	4	5	5	5	5	5	5	3	3	3	5	4	5	5
430	10	32	1	5	20000	2	0	5	4	4	3	4	5	5	3	4	3	4	5	4	5
431	20	25	0	2	20000	2	0	5	5	5	4	5	5	4	3	3	3	5	5	5	5
432	20	52	0	2	35000	2	0	5	5	5	5	5	4	5	3	3	3	5	5	5	5
433	20	38	0	3	20000	6	0	5	5	5	4	4	4	5	3	4	3	4	5	5	4
434	10	29	1	5	25000	3	0	4	4	3	4	4	3	4	3	3	3	4	4	4	5
435	20	52	1	2	20000	3	0	4	4	4	4	4	4	5	3	3	3	4	4	4	4
436	20	60	0	2	55000	2	0	4	5	4	3	5	4	5	3	4	3	5	4	5	5
437	60	67	0	1	25000	2	0	5	5	5	5	5	5	4	3	4	3	5	5	5	5
438	20	32	1	2	21000	3	0	5	4	4	4	4	4	5	3	3	3	4	5	4	4
439	10	29	1	6	55000	2	0	5	4	4	4	5	4	5	3	3	3	5	5	4	5
440	20	27	1	5	29000	2	0	4	4	4	4	4	4	4	3	3	3	4	4	4	5
441	10	50	1	3	30000	6	0	4	4	4	5	5	4	4	4	4	4	5	4	4	5
442	0	51	0	5	25000	2	0	4	4	4	3	4	3	4	4	3	3	4	4	4	4
443	0	58	1	2	26000	5	0	5	4	5	4	5	5	5	3	4	4	5	5	4	5
444	10	30	1	5	28000	3	1	5	5	4	5	4	4	5	3	3	3	4	5	5	5
445	20	39	0	5	25000	2	0	5	5	4	5	5	5	4	4	3	4	5	5	5	4
446	20	38	0	5	26000	3	0	4	5	5	3	5	4	5	3	3	3	5	4	5	5
447	0	22	1	5	16000	3	0	4	5	4	4	5	5	5	3	3	3	5	4	5	5
448	20	28	1	5	32000	3	0	4	4	5	5	4	4	4	3	3	3	4	4	4	5
449	10	35	0	5	20000	3	0	5	5	5	5	5	5	4	3	3	3	5	5	5	4
450	20	75	1	1	12000	8	0	5	4	5	4	4	5	5	3	3	4	4	5	4	5
451	20	35	0	6	30000	3	0	5	5	5	5	5	4	4	3	3	3	5	5	5	5
452	10	28	0	5	21000	3	0	5	5	5	5	5	5	5	5	5	5	5	5	5	5
453	20	39	1	6	22000	3	0	5	5	5	5	4	5	4	3	3	3	4	5	5	5
454	20	33	1	2	22000	3	0	5	5	5	5	5	5	5	4	4	4	5	5	5	5
455	10	28	1	5	25000	3	0	5	5	5	5	5	5	4	4	4	4	5	5	5	5
456	0	36	0	5	28000	2	0	5	5	4	4	4	5	5	3	3	4	4	5	5	5
457	20	31	0	5	23000	3	0	5	5	5	5	5	5	5	3	3	3	5	5	5	5
458	10	32	0	5	31000	2	0	5	5	4	4	5	5	5	4	4	4	5	5	5	5
459	20	52	1	2	50000	2	0	5	5	5	5	5	5	4	4	4	4	5	5	5	5
460	10	22	0	5	19000	3	0	5	5	5	5	4	5	5	4	4	4	4	5	5	5
461	0	25	1	5	12000	1	0	5	5	5	5	5	5	5	4	4	4	5	5	5	5
462	0	60	0	1	15000	5	0	5	5	5	5	4	5	5	4	4	4	4	5	5	5
463	20	25	1	1	15000	6	0	5	4	5	5	5	5	4	4	4	4	5	5	4	4
464	10	36	1	2	20000	3	0	5	5	5	5	5	5	4	4	4	4	5	5	5	5
465	0	23	1	5	18000	1	0	5	5	5	5	5	5	4	4	4	4	5	5	5	5
466	20	31	0	2	15000	7	0	5	5	5	5	4	5	5	4	4	5	4	5	5	4
467	20	25	0	3	21000	6	0	5	5	5	5	5	5	5	3	5	4	5	5	5	4
468	10	38	0	2	15000	2	0	5	5	5	5	5	5	3	4	4	4	5	5	5	5
469	20	35	0	2	50000	2	0	5	5	5	5	4	5	5	4	4	4	4	5	5	5
470	20	26	0	5	26000	3	0	5	4	5	5	5	5	4	4	4	4	5	5	4	5
471	20	33	1	5	20000	3	0	5	5	5	5	4	5	5	4	4	4	4	5	5	4
472	10	37	0	5	21000	2	0	5	5	5	5	5	5	5	4	4	4	5	5	5	5
473	20	22	1	2	25000	2	0	5	5	5	5	5	5	4	3	3	3	5	5	5	5
474	20	32	0	5	25000	3	0	5	5	4	4	5	3	5	3	4	3	5	5	5	5
475	20	66	1	1	30000	2	0	5	5	5	5	5	4	4	4	4	4	5	5	5	5
476	10	59	1	1	35000	2	0	5	5	5	5	4	5	5	4	4	5	4	5	5	5
477	20	51	1	1	20000	5	0	5	5	5	5	5	5	4	4	4	3	5	5	5	5
478	20	38	1	5	25000	2	0	4	4	4	4	4	4	4	4	4	4	4	4	4	4
479	20	28	0	1	30000	5	0	5	5	5	5	5	4	4	4	3	4	5	5	5	5
480	20	25	1	2	20000	6	0	4	5	4	4	5	4	5	4	3	3	5	4	5	5
481	20	29	1	5	22000	3	0	5	5	5	5	5	5	3	4	4	4	5	5	5	5
482	10	23	0	5	15000	1	0	4	4	4	4	4	4	5	4	4	4	4	4	4	4
483	20	32	1	2	25000	2	0	5	4	5	4	5	4	5	4	3	4	5	5	4	4
484	20	36	0	2	23000	2	0	5	5	4	3	5	5	4	3	3	3	5	5	5	5
485	20	35	1	5	29000	3	0	5	5	4	5	5	3	4	3	3	3	5	5	5	5
486	10	32	1	3	20000	3	0	4	4	5	4	5	4	5	3	3	3	5	4	4	5
487	20	36	1	2	26000	2	0	5	5	4	5	5	5	3	3	3	3	5	5	5	4
488	10	29	0	5	23000	3	0	5	5	4	4	5	5	5	3	4	4	5	5	5	5
489	0	55	1	2	120000	2	0	5	5	5	5	5	4	3	3	3	3	5	5	5	5
490	10	29	1	2	30000	2	0	5	4	4	4	5	4	4	3	4	3	5	5	4	4
491	20	35	0	5	25000	3	0	4	5	5	5	5	4	4	4	3	3	5	4	5	5
492	10	30	1	5	20000	3	0	5	5	5	5	5	5	4	4	3	5	5	5	5	5
493	20	37	1	2	23000	2	0	4	4	4	4	4	4	5	3	3	3	4	4	4	5
494	20	26	1	3	30000	5	0	5	5	4	4	5	4	5	3	3	4	5	5	5	5
495	20	22	0	2	18000	6	0	5	5	4	4	5	5	5	3	3	4	5	5	5	5
496	20	51	1	5	30000	3	0	5	4	3	4	4	5	4	4	3	5	4	5	4	4
497	20	25	1	5	19000	3	0	5	4	4	4	4	5	5	3	3	3	4	5	4	5
498	10	28	1	2	16000	6	0	5	5	4	4	5	5	5	3	3	4	5	5	5	5
499	0	50	1	3	20000	2	0	4	4	4	4	3	4	5	3	3	3	3	4	4	4
500	60	55	1	2	20000	5	0	4	4	4	4	4	4	4	3	3	3	4	4	4	4
501	20	30	1	5	19000	3	0	5	4	4	4	4	5	5	3	3	5	4	5	4	4
502	20	33	1	5	16000	3	0	4	3	3	4	4	4	5	3	3	4	4	4	3	4
503	20	53	0	5	25000	2	0	5	4	4	5	4	4	5	4	3	4	4	5	4	5
504	20	25	1	5	20000	3	0	4	5	5	5	4	5	4	3	3	3	4	4	5	5
505	10	26	0	3	20000	6	0	5	3	4	5	4	5	5	3	3	3	4	5	3	4
506	20	27	1	5	22000	3	0	5	4	5	5	5	5	5	3	3	3	5	5	4	5
507	10	31	0	6	22000	3	0	5	5	4	5	5	5	5	4	3	3	5	5	5	5
508	20	50	1	2	10000	5	0	4	4	5	4	5	4	5	3	3	4	5	4	4	4
509	60	27	0	5	20000	3	0	5	5	5	4	4	5	4	3	3	3	4	5	5	5
510	10	29	0	6	30000	3	0	5	4	5	4	5	4	4	3	3	3	5	5	4	5
511	20	39	1	2	25000	3	0	5	5	4	5	5	4	4	3	3	3	5	5	5	5
512	10	65	1	1	30000	5	0	4	5	5	5	5	5	5	4	5	4	5	4	5	5
513	20	39	1	5	50000	2	0	4	5	5	4	4	5	5	3	3	3	4	4	5	4
514	10	56	1	2	20000	2	0	3	3	4	5	3	4	3	4	4	3	3	3	3	4
515	20	62	0	2	50000	2	0	4	4	4	4	4	4	4	4	3	3	4	4	4	4
516	10	32	1	5	25000	3	0	4	4	5	5	4	4	5	4	3	3	4	4	4	3
517	0	78	1	1	10000	8	0	5	5	5	5	5	5	5	3	3	3	5	5	5	5
518	0	28	0	5	15000	3	0	4	4	4	4	3	5	5	4	3	3	3	4	4	4
519	10	26	0	6	30000	3	0	4	4	4	5	4	5	4	4	3	4	4	4	4	4
520	0	29	1	5	20000	3	0	4	4	4	5	4	4	5	4	3	3	4	4	4	4
521	0	59	1	1	10000	5	0	4	4	4	5	5	4	3	4	4	4	5	4	4	5
522	0	32	1	2	20000	2	1	3	4	4	4	3	4	4	3	3	3	3	3	4	3
523	10	28	1	6	60000	3	0	5	5	4	5	4	5	5	4	3	3	4	5	5	4
524	0	22	0	2	30000	2	0	4	4	5	5	5	5	5	4	3	3	5	4	4	5
525	20	25	1	5	19000	3	0	5	4	5	4	5	5	4	3	3	3	5	5	4	5
526	0	26	0	5	22000	3	0	4	5	5	5	4	4	5	4	4	3	4	4	5	3
527	0	32	1	1	10000	6	0	5	4	5	5	4	4	5	3	3	3	4	5	4	4
528	20	36	0	6	50000	3	0	4	5	4	5	5	4	5	4	3	3	5	4	5	5
529	20	39	0	5	30000	3	0	5	5	5	4	5	5	4	3	4	3	5	5	5	5
530	20	59	1	2	30000	5	0	5	5	4	5	3	5	5	3	3	4	3	5	5	4
531	10	33	1	5	20000	2	0	4	5	5	5	4	5	3	4	3	3	4	4	5	5
532	20	26	0	2	20000	2	0	5	5	5	5	5	5	5	3	4	3	5	5	5	5
533	20	27	0	5	15000	3	0	5	5	5	5	4	5	5	4	3	3	4	5	5	5
534	10	23	1	5	15000	1	0	5	5	5	5	3	5	3	4	3	5	3	5	5	5
535	20	25	0	5	22000	3	0	5	5	5	5	4	5	5	3	3	3	4	5	5	5
536	20	37	0	2	20000	2	0	5	4	5	5	3	5	3	3	3	4	3	5	4	4
537	20	22	1	5	18900	3	0	5	5	5	5	5	5	5	3	3	4	5	5	5	5
538	20	51	1	2	60000	2	0	5	4	5	5	4	5	5	4	3	5	4	5	4	4
539	10	28	1	5	20000	3	0	5	5	5	5	4	5	3	3	3	3	4	5	5	5
540	20	60	1	1	10000	5	0	5	5	5	5	5	5	4	3	3	4	5	5	5	5
541	20	26	0	5	22000	3	0	5	5	5	5	5	5	5	3	3	3	5	5	5	5
542	20	32	1	1	19000	6	0	5	5	5	5	3	5	5	3	3	3	3	5	5	5
543	10	25	1	3	20000	2	0	5	5	4	4	5	5	4	3	3	5	5	5	5	5
544	0	32	0	2	10000	7	0	5	5	5	5	5	5	4	3	3	4	5	5	5	5
545	20	27	0	3	23000	2	0	5	5	5	5	4	5	5	4	3	4	4	5	5	5
546	60	32	1	2	20000	2	0	5	5	5	4	5	5	5	3	3	3	5	5	5	5
547	10	38	1	5	30000	2	0	5	5	5	4	4	5	4	3	3	3	4	5	5	5
548	20	58	1	2	30000	5	0	5	5	5	5	5	5	5	3	3	3	5	5	5	5
549	50	33	1	5	20000	2	0	5	5	5	5	5	5	5	3	3	3	5	5	5	5
550	20	35	1	5	21000	3	0	5	5	4	5	5	5	5	3	4	3	5	5	5	5
551	20	20	1	5	30000	3	0	5	5	5	4	5	5	4	3	3	3	5	5	5	5
552	10	38	1	2	25000	3	0	5	5	5	5	5	5	4	3	3	3	5	5	5	5
553	20	22	1	2	20000	3	0	5	5	5	5	5	5	5	3	4	3	5	5	5	5
554	10	32	1	5	25000	2	0	3	4	5	5	4	5	5	3	4	3	4	3	4	4
555	20	22	0	5	12000	1	0	4	5	5	5	5	5	4	3	3	3	5	4	5	5
556	10	25	1	2	21000	6	0	5	5	5	5	5	5	5	3	3	3	5	5	5	5
557	20	29	0	5	25000	3	0	5	5	5	5	5	5	5	3	3	3	5	5	5	5
558	60	32	1	5	27000	3	0	4	4	4	4	4	4	4	4	4	4	4	4	4	4
559	20	27	0	5	19000	7	0	4	5	5	5	5	5	5	4	3	3	5	4	5	5
560	10	25	0	1	16000	6	0	4	4	5	5	4	4	5	3	4	4	4	4	4	4
561	20	53	0	1	50000	2	0	5	5	5	5	5	5	5	3	3	3	5	5	5	5
562	10	62	1	1	30000	5	0	4	4	4	4	4	4	4	4	3	4	4	4	4	4
563	20	33	1	3	22000	6	0	4	5	4	4	5	5	5	3	3	3	5	4	5	4
564	20	23	1	2	18000	5	0	5	4	5	5	5	5	4	3	3	3	5	5	4	3
565	20	25	0	5	20000	3	1	3	4	5	5	5	5	5	3	3	3	5	3	4	5
566	20	33	1	1	19000	6	0	4	5	4	5	5	4	4	3	3	3	5	4	5	4
567	10	31	1	2	15000	5	0	5	4	5	4	4	5	3	3	3	4	4	5	4	5
568	20	22	0	5	10000	1	0	5	4	5	5	5	5	5	4	4	4	5	5	4	4
569	20	22	1	3	25000	5	0	4	5	5	5	4	5	5	4	4	4	4	4	5	5
570	10	22	1	2	25000	5	0	4	4	4	4	5	5	4	4	4	4	5	4	4	4
571	0	25	0	1	12000	6	0	4	5	5	5	4	4	5	4	4	4	4	4	5	5
572	0	35	1	5	21000	3	0	5	5	5	5	5	5	5	4	4	4	5	5	5	5
573	20	33	1	5	30000	3	0	4	4	4	5	4	4	4	4	4	5	4	4	4	4
574	20	25	0	5	18000	3	0	4	4	5	5	4	5	5	3	5	4	4	4	4	4
575	20	22	1	2	30000	2	0	5	4	5	5	4	5	5	4	4	4	4	5	4	4
576	10	36	1	6	50000	3	0	5	3	4	4	4	5	4	4	4	4	4	5	3	4
577	20	30	0	5	20000	3	0	5	4	4	5	4	5	5	4	4	4	4	5	4	4
578	20	22	0	2	30000	2	0	5	4	5	5	4	5	5	4	4	4	4	5	4	4
579	10	39	1	2	25000	3	0	4	4	4	4	3	4	5	4	3	3	3	4	4	4
580	20	29	1	2	19000	6	0	4	4	4	4	4	4	5	3	4	3	4	4	4	4
581	20	70	0	1	10000	7	0	5	4	4	4	3	5	4	3	3	4	3	5	4	4
582	10	21	0	5	25000	2	0	4	3	3	4	3	4	5	4	3	3	3	4	3	4
583	20	23	0	5	12000	1	0	4	4	4	5	5	5	5	4	4	4	5	4	4	5
584	10	28	0	5	26000	3	0	5	5	5	5	5	4	5	4	3	3	5	5	5	5
585	20	25	1	2	19000	3	0	5	4	3	4	4	5	4	3	4	4	4	5	4	5
586	20	25	1	3	20000	2	0	5	5	4	5	5	5	4	3	3	3	5	5	5	5
587	60	27	0	3	20000	2	0	5	4	5	5	5	5	4	4	3	4	5	5	4	5
588	20	36	0	2	25000	2	0	4	5	4	4	4	4	4	3	3	3	4	4	5	4
589	20	29	0	5	19000	2	0	5	5	5	5	5	5	5	3	3	3	5	5	5	4
590	20	55	1	2	20000	2	0	4	5	4	5	5	5	4	4	4	4	5	4	5	4
591	10	33	1	6	35000	3	0	4	4	5	5	4	5	5	4	3	3	4	4	4	5
592	20	37	0	2	15000	7	0	5	5	5	5	5	5	5	4	5	4	5	5	5	5
593	10	32	1	5	26000	3	0	5	5	4	4	5	4	4	3	3	3	5	5	5	5
594	0	36	0	5	29000	3	0	5	5	4	3	5	3	5	4	4	3	5	5	5	5
595	60	28	1	5	23000	3	0	5	5	4	3	4	4	5	4	3	3	4	5	5	4
596	20	37	1	2	25000	3	0	4	5	5	3	5	3	3	4	3	3	5	4	5	4
597	20	28	0	2	20000	2	0	5	5	5	5	5	5	5	3	3	3	5	5	5	5
598	50	52	1	1	50000	2	0	4	5	4	3	5	3	4	4	3	3	5	4	5	4
599	30	32	0	5	28000	3	0	4	5	5	3	5	4	5	4	3	4	5	4	5	4
600	10	38	0	2	15000	6	0	4	5	5	3	4	3	4	4	3	3	4	4	5	4
601	20	29	0	5	25000	3	0	4	5	5	4	4	4	5	4	4	4	4	4	5	4
602	10	36	1	5	31000	3	0	4	4	4	3	3	3	4	3	3	3	3	4	4	3
603	20	25	1	3	20000	2	0	5	5	5	3	5	5	4	4	3	3	5	5	5	4
604	10	38	1	5	25000	2	0	5	4	4	3	4	4	4	4	3	3	4	5	4	5
605	20	39	1	5	25000	3	1	5	4	4	4	5	5	5	3	3	3	5	5	4	5
606	20	23	1	2	20000	5	0	5	5	5	3	5	5	4	4	4	3	5	5	5	5
607	10	29	0	2	15000	1	0	5	5	5	5	5	4	5	3	3	3	5	5	5	4
608	20	22	1	5	11000	1	0	5	5	5	5	4	4	5	4	3	3	4	5	5	5
609	20	32	1	2	23000	6	0	5	4	4	3	5	4	5	3	4	3	5	5	4	5
610	20	71	1	1	10000	5	0	5	5	5	4	5	5	4	3	3	4	5	5	5	5
611	20	25	1	5	37000	2	0	5	4	4	4	5	4	5	4	3	3	5	5	4	4
612	10	29	0	5	25000	3	0	4	4	4	5	5	4	4	4	4	4	5	4	4	5
613	10	21	1	2	25000	6	0	4	4	4	3	4	3	5	4	3	3	4	4	4	4
614	0	32	1	2	18000	3	0	5	4	5	4	5	5	5	3	4	4	5	5	4	5
615	0	25	0	5	20000	3	0	5	5	4	5	4	4	3	3	3	3	4	5	5	5
616	20	53	0	2	15000	6	0	5	5	4	5	5	5	5	4	3	4	5	5	5	4
617	0	23	1	3	19000	5	0	4	5	5	3	5	4	4	3	3	3	5	4	5	5
618	10	33	1	3	22000	6	0	4	5	4	4	5	5	5	3	3	3	5	4	5	5
619	10	30	1	5	25000	3	0	4	4	5	5	4	4	5	3	3	3	4	4	4	5
620	20	51	1	1	15000	6	0	5	5	5	5	5	5	4	3	3	3	5	5	5	4
621	20	27	0	2	20000	7	0	5	4	5	4	4	5	5	3	3	4	4	5	4	5
622	20	21	0	1	15000	5	0	5	5	5	5	5	4	4	3	3	3	5	5	5	5
623	10	38	1	5	30000	2	0	4	4	4	4	5	5	4	4	3	4	5	4	4	5
624	50	35	1	5	23000	2	0	4	4	5	4	4	4	5	4	3	4	4	4	4	5
625	20	25	0	5	23000	3	0	4	4	3	4	5	3	5	3	3	4	5	4	4	4
626	10	29	1	5	21000	3	0	4	4	4	5	4	4	4	4	3	3	4	4	4	4
627	20	26	1	5	21000	3	0	4	4	4	5	5	4	5	3	3	3	5	4	4	5
628	20	20	1	5	30000	3	0	3	4	4	4	5	5	3	3	3	4	5	3	4	5
629	10	29	0	5	28000	3	0	4	5	4	5	4	3	5	4	3	4	4	4	5	4
630	10	22	1	5	15000	3	0	5	5	4	5	5	4	5	3	3	4	5	5	5	4
631	20	20	0	2	13000	6	0	4	5	4	4	5	4	4	4	3	3	5	4	5	4
632	20	32	1	2	19000	3	0	5	5	5	4	5	5	5	3	4	3	5	5	5	4
633	10	25	0	5	21000	3	0	4	5	5	4	4	3	4	3	4	4	4	4	5	4
634	20	23	0	5	15000	1	0	5	4	5	5	5	4	5	3	3	3	5	5	4	4
635	20	28	0	5	25000	3	1	5	4	4	5	5	5	5	3	3	3	5	5	4	5
636	20	39	1	7	60000	3	0	5	4	5	4	4	5	5	4	4	4	4	5	4	5
637	50	29	0	3	15000	5	0	4	5	5	5	5	4	5	3	3	4	5	4	5	5
638	20	31	0	5	22000	3	0	5	5	5	4	5	4	4	5	3	4	5	5	5	5
639	10	27	1	5	12000	3	0	5	5	4	4	5	5	5	3	3	3	5	5	5	4
640	20	28	0	3	30000	2	0	5	5	3	3	4	5	5	4	3	4	4	5	5	5
641	20	25	1	5	20000	2	0	5	4	4	4	5	3	5	3	3	4	5	5	4	4
642	20	32	1	5	25000	6	0	5	4	4	4	5	4	5	3	3	4	5	5	4	5
643	10	25	0	5	18000	2	0	5	5	4	4	5	5	4	3	5	3	5	5	5	5
644	50	32	0	3	15000	6	0	5	4	4	5	5	4	5	3	3	4	5	5	4	5
645	10	52	0	1	12000	6	0	5	4	5	4	5	3	5	3	4	4	5	5	4	5
646	60	32	1	5	27000	3	0	5	4	4	3	5	4	5	3	4	4	5	5	4	5
647	10	20	1	5	10000	1	0	5	4	4	4	5	3	5	4	3	4	5	5	4	5
648	20	33	1	1	19000	6	0	4	3	3	4	5	5	4	3	3	3	5	4	3	5
649	10	20	1	3	20000	2	0	5	4	5	3	5	4	5	3	4	4	5	5	4	5
650	20	27	0	5	19000	7	0	4	5	4	4	5	4	5	3	4	4	5	4	5	5
651	10	31	1	5	20000	2	0	4	5	4	4	5	5	4	3	4	3	5	4	5	5
652	20	50	1	5	50000	2	0	5	5	5	4	5	5	5	4	4	4	5	5	5	5
653	10	25	1	5	19000	3	0	5	4	4	5	5	3	5	3	4	3	5	5	4	5
654	20	52	1	2	30000	6	0	5	5	4	4	4	5	3	3	4	4	4	5	5	4
655	20	32	1	6	50000	2	0	4	5	4	4	5	5	5	4	4	3	5	4	5	5
656	10	53	0	1	50000	2	0	5	5	4	4	5	4	5	3	4	3	5	5	5	5
657	20	26	0	5	20000	3	0	4	4	4	5	4	5	3	3	4	4	4	4	4	5
658	10	20	1	5	25000	2	0	4	5	5	4	4	4	5	4	3	4	4	4	5	5
659	20	35	1	5	20000	3	0	4	4	3	4	5	5	5	3	4	4	5	4	4	5
660	20	22	1	5	28000	3	0	4	5	4	3	5	5	5	4	4	3	5	4	5	5
661	10	33	0	6	21000	3	0	5	5	5	3	5	5	4	3	4	3	5	5	5	4
662	20	39	1	7	60000	3	0	5	4	5	4	4	5	4	3	4	4	4	5	4	5
663	10	23	0	5	15000	1	0	5	5	4	4	5	5	5	3	4	3	5	5	5	5
664	20	32	1	2	23000	6	0	5	5	4	4	5	5	5	3	3	3	5	5	5	5
665	10	22	1	2	25000	5	0	4	5	5	4	5	4	5	3	3	3	5	4	5	5
666	20	27	0	2	20000	7	0	5	4	5	3	5	5	5	3	4	3	5	5	4	5
667	20	22	1	5	15000	1	0	4	5	3	4	5	5	4	3	4	3	5	4	5	5
668	10	27	1	2	20000	6	0	5	5	4	4	5	5	5	3	4	3	5	5	5	5
669	20	35	0	2	10000	6	0	5	5	4	4	4	4	5	3	4	3	4	5	5	4
670	60	55	0	2	20000	5	0	4	5	5	4	5	5	5	3	4	3	5	4	5	5
671	10	52	1	1	50000	2	1	4	4	5	5	5	4	5	3	4	3	5	4	4	5
672	20	25	0	5	22000	3	0	4	4	5	5	5	5	4	3	4	3	5	4	4	5
673	10	21	0	1	15000	5	0	5	4	5	4	4	4	5	3	4	3	4	5	4	4
674	20	33	1	5	20000	2	0	5	5	4	5	4	5	5	3	4	3	4	5	5	4
675	20	22	1	3	20000	5	0	4	5	4	5	5	5	4	3	3	3	5	4	5	5
676	20	20	1	3	21000	3	0	5	5	5	4	5	5	5	3	3	4	5	5	5	5
677	10	28	1	2	25000	6	0	4	4	5	5	5	5	5	3	3	3	5	4	4	4
678	20	25	0	2	10000	1	0	5	4	5	5	4	4	5	4	3	3	4	5	4	5
679	10	26	1	5	23000	3	0	4	4	4	4	5	5	4	3	3	3	5	4	4	5
680	20	35	0	5	30000	3	0	5	5	4	5	5	4	4	4	3	4	5	5	5	5
681	20	29	1	6	20000	3	0	4	5	4	5	4	5	4	3	3	3	4	4	5	4
682	20	25	1	5	25000	2	0	5	5	5	4	5	4	5	4	4	3	5	5	5	5
683	50	38	1	5	30000	2	0	5	4	4	4	5	5	5	3	4	3	5	5	4	5
684	0	31	1	5	50000	3	0	5	4	4	5	5	4	4	3	3	3	5	5	4	4
685	0	20	1	5	10000	1	0	5	5	4	5	5	4	5	3	3	3	5	5	5	5
686	10	35	1	5	20000	6	0	5	5	5	4	5	4	5	3	3	3	5	5	5	5
687	20	23	0	5	20000	1	0	5	5	5	3	4	4	5	4	4	3	4	5	5	4
688	20	22	1	5	21000	3	0	5	5	3	5	5	4	5	3	3	3	5	5	5	4
689	20	25	0	1	16000	6	0	4	4	5	5	5	4	5	5	3	3	5	4	4	5
690	10	33	1	1	19000	6	0	5	5	5	4	4	3	4	3	3	3	4	5	5	4
691	20	20	1	3	20000	2	0	5	5	4	5	4	4	4	4	3	3	4	5	5	4
692	20	35	1	5	23000	2	0	5	5	4	5	4	3	4	4	3	3	4	5	5	4
693	20	52	0	1	12000	6	0	4	4	4	4	4	3	4	4	3	4	4	4	4	3
694	20	35	0	3	10000	6	0	4	4	5	5	5	5	5	3	4	3	5	4	4	4
695	10	21	1	5	12000	1	1	5	5	5	5	5	5	5	4	3	4	5	5	5	5
696	10	29	1	5	30000	3	0	5	5	4	4	4	4	5	4	3	4	4	5	5	3
697	10	29	0	5	25000	3	0	4	5	5	4	5	5	4	4	3	3	5	4	5	4
698	10	23	0	5	20000	1	0	5	4	5	4	5	5	5	4	4	4	5	5	4	5
699	20	50	1	2	20000	6	0	5	5	4	5	4	4	4	4	3	3	4	5	5	4
700	20	61	0	1	15000	6	0	5	5	5	5	5	5	5	4	3	3	5	5	5	5
701	20	20	1	5	10000	1	0	4	4	5	5	5	5	5	4	3	4	5	4	4	4
702	10	22	0	5	21000	3	0	5	5	4	4	5	4	4	4	3	3	5	5	5	5
703	20	25	0	5	15000	3	0	5	5	4	5	5	5	5	5	4	3	5	5	5	5
704	10	58	1	2	30000	5	0	4	5	4	5	4	4	4	4	3	3	4	4	5	5
705	10	33	1	5	23000	2	0	5	5	4	5	4	4	4	4	4	3	4	5	5	3
706	20	25	0	2	20000	2	0	5	5	5	4	4	4	5	4	4	3	4	5	5	4
707	20	28	1	6	60000	3	0	4	4	5	4	3	5	5	4	4	4	3	4	4	4
708	20	35	0	5	20000	3	0	4	5	5	5	5	5	5	4	3	3	5	4	5	5
709	10	29	1	3	30000	6	0	5	5	4	4	4	4	4	4	4	3	4	5	5	4
710	20	28	1	5	20000	3	0	4	4	4	5	4	5	5	3	4	3	4	4	4	4
711	20	58	1	1	10000	5	0	4	4	5	5	4	4	4	3	4	4	4	4	4	4
712	20	62	1	1	30000	5	0	4	4	5	3	5	5	5	4	4	4	5	4	4	4
713	20	37	0	2	15000	2	0	3	4	5	5	3	4	5	5	3	3	3	3	4	4
714	10	50	1	1	20000	5	0	4	5	4	5	4	5	4	3	4	4	4	4	5	5
715	10	38	1	5	25000	2	0	5	5	4	4	5	4	5	4	4	4	5	5	5	4
716	20	26	0	1	30000	5	0	3	4	5	5	5	5	4	4	3	3	5	3	4	4
717	20	58	1	1	10000	5	0	4	5	5	5	3	5	4	3	4	4	3	4	5	5
718	20	72	1	1	10000	8	0	5	5	5	4	4	5	5	4	3	4	4	5	5	4
719	10	39	1	5	50000	2	0	5	5	4	4	5	4	5	4	4	4	5	5	5	5
720	20	23	1	5	15000	1	0	5	5	5	4	5	5	4	4	3	3	5	5	5	5
721	10	29	1	5	18000	3	0	5	5	5	5	4	4	5	3	3	3	4	5	5	5
722	20	33	0	5	29000	2	0	4	4	4	5	5	5	5	3	4	3	5	4	4	5
723	10	22	1	2	16000	6	0	5	5	5	5	5	5	5	3	3	4	5	5	5	5
724	20	21	0	5	15000	1	0	5	5	5	4	5	4	5	3	4	3	5	5	5	5
725	20	32	1	2	25000	2	0	5	5	5	4	5	5	4	4	4	3	5	5	5	5
726	20	25	0	3	22000	6	0	4	4	4	4	5	5	5	3	3	3	5	4	4	5
727	10	29	1	2	22000	6	0	4	4	5	5	4	4	5	3	3	3	4	4	4	4
728	20	22	0	5	20000	3	0	5	5	5	5	5	5	5	3	3	3	5	5	5	5
729	0	25	1	5	19000	3	0	5	5	4	5	4	5	4	5	4	3	4	5	5	4
730	0	26	0	5	22000	3	0	4	5	4	4	5	5	5	3	3	4	5	4	5	5
731	10	32	1	1	10000	6	0	5	4	5	4	5	4	4	4	3	3	5	5	4	5
732	20	33	0	5	29000	2	0	5	5	5	5	5	5	5	4	3	3	5	5	5	5
733	10	32	1	2	20000	2	0	5	5	4	5	5	4	5	5	3	3	5	5	5	5
734	20	36	0	5	22000	2	0	4	4	5	4	5	5	5	3	3	3	5	4	4	5
735	10	20	1	2	25000	2	0	5	5	5	5	5	5	5	4	3	3	5	5	5	5
736	10	23	1	5	12000	1	0	5	5	5	4	5	5	4	3	4	3	5	5	5	5
737	20	63	0	1	15000	5	1	4	5	4	5	5	4	5	3	3	3	5	4	5	5
738	20	32	1	2	20000	2	0	5	5	5	4	5	5	5	5	3	3	5	5	5	5
739	20	26	0	6	30000	3	0	5	5	5	5	5	5	5	4	3	3	5	5	5	5
740	20	22	0	2	30000	2	0	4	4	5	5	5	4	4	4	3	3	5	4	4	5
741	20	39	1	2	25000	3	0	4	5	4	4	5	5	4	3	3	3	5	4	5	5
742	20	53	0	1	50000	2	0	5	5	5	5	5	4	5	3	3	3	5	5	5	5
743	20	32	1	5	26000	3	0	4	4	5	5	5	5	4	3	3	3	5	4	4	5
744	20	31	1	2	15000	5	0	4	4	5	5	5	5	4	3	3	4	5	4	4	5
745	20	26	0	5	20000	3	0	4	4	4	5	4	5	5	4	3	3	4	4	4	4
746	20	28	1	5	25000	3	0	3	4	5	4	5	5	5	3	3	3	5	3	4	5
747	60	29	1	5	25000	3	0	4	5	5	5	5	4	5	3	3	3	5	4	5	5
748	20	33	1	5	30000	3	0	5	5	5	5	5	5	4	3	3	3	5	5	5	5
749	20	25	0	5	18000	3	0	3	4	3	3	4	4	4	4	4	3	4	3	4	4
750	10	28	1	6	60000	3	0	4	5	5	5	5	5	5	3	4	3	5	4	5	5
751	20	62	0	2	50000	2	0	5	5	5	5	4	5	5	3	3	3	4	5	5	4
752	10	33	1	5	23000	2	0	5	5	5	4	5	5	3	3	3	3	5	5	5	5
753	20	58	1	1	10000	5	0	5	5	4	5	4	4	5	3	4	4	4	5	5	4
754	20	62	1	1	28000	5	0	5	5	5	5	4	5	5	3	3	3	4	5	5	5
755	20	72	1	1	10000	8	0	4	4	5	5	3	5	5	3	3	3	3	4	4	4
756	20	25	0	2	20000	2	0	5	5	5	4	5	5	5	4	3	3	5	5	5	4
757	10	28	1	5	20000	3	0	5	5	4	5	4	5	3	3	3	3	4	5	5	5
758	20	23	1	5	15000	1	0	5	5	4	4	5	5	5	4	3	3	5	5	5	4
759	20	25	0	5	18000	3	1	4	4	5	4	4	5	5	3	4	3	4	4	4	4
760	10	33	0	5	29000	2	0	4	4	5	5	5	5	4	3	4	3	5	4	4	5
761	20	58	1	1	10000	5	0	5	5	5	5	4	5	4	3	4	3	4	5	5	4
762	60	32	1	2	20000	2	0	5	5	5	5	5	5	5	3	4	3	5	5	5	5
763	20	36	0	5	22000	2	0	4	5	3	4	5	5	5	3	4	4	5	4	5	5
764	10	20	1	2	25000	2	0	5	4	5	5	4	4	3	3	4	4	4	5	4	4
765	20	23	1	5	12000	1	0	5	5	5	5	4	5	4	3	3	3	4	5	5	4
766	10	63	0	1	15000	5	0	5	5	5	5	4	5	5	3	4	3	4	5	5	4
767	20	21	1	1	12000	6	0	4	4	4	5	4	4	5	4	4	3	4	4	4	3
768	20	22	1	2	25000	5	0	5	4	3	4	4	4	4	3	3	3	4	5	4	5
769	10	53	0	1	50000	2	0	5	5	4	4	4	4	5	3	3	3	4	5	5	5
770	20	32	1	5	26000	3	0	5	5	3	5	5	5	5	4	3	4	5	5	5	5
771	20	26	0	1	30000	5	0	4	5	5	4	5	5	4	4	3	3	5	4	5	5
772	20	25	1	2	20000	6	0	5	4	5	4	5	5	4	3	3	3	5	5	4	5
773	10	28	1	5	22000	3	0	5	5	3	4	4	4	4	3	3	4	4	5	5	5
774	10	31	1	2	15000	5	0	5	5	4	4	5	5	5	3	4	3	5	5	5	5
775	20	33	1	5	30000	3	0	4	5	4	4	4	4	4	3	3	3	4	4	5	5
776	20	22	1	2	16000	6	0	5	5	5	5	4	4	4	3	4	4	4	5	5	4
777	60	21	0	5	15000	1	0	4	4	3	3	4	4	3	3	3	3	4	4	4	4
778	10	36	0	2	22000	2	0	5	5	4	4	4	5	5	4	4	4	4	5	5	5
779	60	28	1	6	60000	3	0	5	4	5	5	5	4	4	3	3	3	5	5	4	5
780	20	35	0	5	20000	3	0	4	5	5	5	5	4	5	3	4	3	5	4	5	5
781	60	29	1	3	30000	6	0	5	5	3	4	5	5	4	3	3	3	5	5	5	4
782	20	35	1	5	29000	3	0	5	5	4	4	5	4	5	3	3	3	5	5	5	4
783	10	31	1	3	20000	3	0	5	4	5	5	4	5	4	3	3	3	4	5	4	4
784	20	35	0	2	50000	2	0	4	5	5	5	5	5	5	3	3	3	5	4	5	5
785	20	28	0	5	25000	3	0	5	4	4	3	4	5	5	3	4	3	4	5	4	5
786	10	32	0	5	23000	3	0	5	5	5	4	5	5	4	3	3	3	5	5	5	5
787	10	29	1	5	18000	3	0	5	5	5	5	5	4	5	3	3	3	5	5	5	5
788	20	25	0	5	22500	3	0	5	5	5	4	4	4	5	3	4	3	4	5	5	4
789	10	36	1	2	20000	3	0	4	4	3	4	4	3	4	3	3	3	4	4	4	5
790	20	26	0	6	30000	3	0	4	4	4	4	4	4	5	3	3	3	4	4	4	4
791	10	32	0	6	31000	3	0	4	5	4	3	5	4	5	3	4	3	5	4	5	5
792	20	29	1	5	23000	3	0	5	5	5	5	5	5	4	3	4	3	5	5	5	5
793	20	51	1	2	30000	2	0	5	4	4	4	4	4	5	3	3	3	4	5	4	4
794	10	28	1	5	20000	3	1	5	4	4	4	5	4	5	3	3	3	5	5	4	5
795	20	39	1	5	50000	2	0	4	4	4	4	4	4	4	3	3	3	4	4	4	5
796	10	29	1	5	25000	3	0	4	4	4	5	5	4	4	4	4	4	5	4	4	5
797	20	25	0	5	15000	3	0	4	4	4	3	4	3	4	4	3	3	4	4	4	4
798	20	58	1	2	30000	5	0	5	4	5	4	5	5	5	3	4	4	5	5	4	5
799	20	25	1	5	19000	3	0	5	5	4	5	4	4	5	3	3	3	4	5	5	5
800	20	26	0	5	22000	3	0	5	5	4	5	5	5	4	4	3	4	5	5	5	4
801	40	47	1	5	38000	3	0	4	3	3	2	4	3	3	5	5	4	4	5	5	4
802	20	34	1	4	26000	3	0	4	4	3	3	5	5	4	5	5	5	4	4	3	5
803	10	53	1	3	40000	3	0	5	4	5	4	4	5	5	5	5	5	5	5	5	5
804	60	50	0	4	40000	3	0	4	4	3	2	3	3	3	5	4	5	4	5	5	5
805	20	35	1	4	25000	3	0	3	4	3	4	4	4	3	5	3	4	5	5	4	4
806	40	34	1	4	22000	3	0	4	3	4	3	3	3	4	5	5	5	5	5	5	5
807	50	34	1	4	24000	3	1	3	3	3	3	3	3	3	5	4	4	3	3	3	3
808	20	35	1	5	18000	2	0	3	3	3	3	3	3	3	3	3	3	3	3	3	1
809	80	28	0	5	30000	2	0	5	5	5	5	5	5	4	4	4	4	5	5	5	5
810	40	28	1	5	20000	2	0	4	3	3	3	4	4	3	4	3	3	4	4	4	4
811	20	30	0	5	13000	3	2	4	4	4	4	3	3	3	4	3	3	3	3	4	3
812	0	34	1	5	35000	2	3	3	3	3	3	3	3	3	5	3	3	3	3	3	3
813	20	33	1	5	30000	1	0	4	4	4	4	4	3	3	5	4	4	4	4	4	4
814	20	55	0	1	11000	2	0	5	5	5	5	5	5	3	4	4	4	4	5	5	5
815	40	48	0	4	30000	3	0	4	4	4	3	4	3	3	5	4	4	4	4	4	3
816	20	49	1	4	35000	3	0	4	4	4	3	4	3	3	4	3	4	4	4	4	4
817	10	26	1	4	15000	3	1	4	3	4	5	4	4	5	4	3	5	5	5	5	5
818	0	38	1	4	30000	5	0	3	3	3	3	3	3	3	3	2	2	3	4	4	3
819	20	33	0	5	28000	3	0	5	5	5	5	5	4	4	5	5	5	5	5	5	5
820	40	39	1	5	30000	3	0	4	4	4	4	4	3	3	4	3	3	4	4	4	4
821	40	34	1	5	30000	3	0	4	4	4	4	4	4	4	4	4	4	4	4	4	4
822	40	34	0	5	18000	3	0	3	3	3	3	3	3	3	4	3	3	3	3	3	2
823	80	36	0	5	100000	4	0	5	5	5	4	5	4	4	5	5	5	5	5	5	5
824	80	35	1	6	35000	3	0	4	4	3	4	4	4	3	4	3	3	4	4	4	3
825	60	30	0	4	22000	3	0	5	5	5	3	4	3	3	5	5	5	5	4	5	5
826	20	28	1	3	15000	4	1	4	4	4	4	4	4	4	5	4	4	4	4	4	4
827	40	28	0	5	16000	3	0	3	3	3	3	3	3	2	5	3	3	3	4	3	3
828	20	34	0	5	30000	3	1	3	3	3	3	3	3	3	4	3	3	3	3	3	3
829	20	60	1	2	20000	5	1	5	5	5	4	5	4	4	5	5	5	5	5	5	5
830	60	35	1	4	26000	3	1	5	4	4	4	4	4	3	5	5	5	4	5	5	4
831	80	53	1	4	34000	3	1	5	4	5	5	3	4	4	5	5	4	4	5	4	4
832	40	52	0	3	20000	6	0	4	4	4	3	4	3	3	5	4	4	4	4	4	4
833	40	48	1	4	30000	4	2	5	5	5	5	4	4	4	5	5	5	5	5	5	5
834	20	25	1	5	15000	3	1	5	5	5	5	5	4	3	4	4	5	5	5	5	5
835	40	52	0	1	20000	4	0	3	4	4	3	4	3	3	4	4	4	4	4	4	3
836	20	27	1	5	18000	3	0	5	5	5	5	5	5	5	5	5	5	4	4	5	5
837	20	42	1	5	25000	4	0	5	5	5	5	5	4	4	4	4	4	4	3	4	5
838	20	35	1	5	26000	3	0	5	5	5	5	3	4	3	4	3	3	3	4	4	4
839	60	26	0	5	22000	3	0	5	5	4	4	4	4	4	4	3	4	3	4	3	4
840	40	30	1	5	13000	4	0	4	5	4	5	4	3	4	5	3	4	4	4	4	4
841	40	35	1	5	21000	4	0	5	5	5	5	5	5	5	5	5	4	3	3	3	5
842	60	42	0	3	30000	3	0	4	5	4	5	4	4	3	4	3	4	3	4	3	5
843	40	48	1	3	28000	3	0	4	5	4	5	4	4	4	5	3	5	4	4	3	5
844	60	61	0	1	20000	3	1	4	5	4	4	4	4	4	5	3	4	3	4	3	4
845	40	58	1	2	20000	3	0	4	5	4	4	4	5	5	5	4	4	4	4	4	4
846	20	55	1	3	15000	3	1	4	4	3	3	4	3	3	4	3	3	3	3	4	4
847	20	19	0	3	8000	1	0	5	5	4	5	5	4	4	5	3	5	3	4	4	5
848	40	45	1	3	30000	4	0	5	4	5	4	4	5	5	4	3	4	4	4	4	5
849	40	36	0	4	29000	4	0	5	4	5	5	4	5	5	4	4	4	3	3	4	5
850	20	33	1	4	30000	4	0	5	5	5	5	5	3	4	5	4	4	4	4	4	4
851	20	25	1	5	23000	3	1	4	5	5	5	3	3	3	5	5	5	5	4	5	5
852	10	33	0	6	30000	3	0	4	5	4	4	4	5	3	5	4	4	5	4	5	5
853	40	42	1	4	12000	6	0	3	3	4	3	3	4	4	4	5	4	4	3	4	3
854	20	28	1	5	25000	3	1	4	4	4	4	3	4	3	4	4	4	4	4	4	4
855	40	20	1	5	5000	1	0	4	4	3	4	4	5	4	5	5	5	4	4	5	4
856	40	27	1	5	17000	3	2	5	5	5	5	4	5	4	5	5	5	5	5	5	5
857	20	32	0	5	20000	3	0	4	4	4	3	3	3	3	4	4	4	5	4	4	4
858	20	40	1	5	30000	3	1	4	4	4	4	3	3	4	4	5	5	5	4	4	4
859	40	27	1	5	14000	3	0	4	4	4	4	3	4	3	4	5	4	4	4	4	4
860	50	25	1	5	18000	4	0	4	4	5	5	4	4	3	4	5	5	4	4	4	4
861	20	32	0	3	15000	6	0	3	4	3	3	4	4	3	4	4	4	4	3	4	4
862	40	52	1	1	6000	6	0	5	5	4	4	4	5	4	4	5	5	5	5	4	5
863	30	19	0	4	3000	1	1	4	4	5	5	3	4	4	5	5	4	5	4	5	4
864	20	22	1	5	11000	1	0	5	4	5	5	4	4	3	5	4	5	5	5	5	4
865	60	47	1	2	20000	6	1	4	5	3	4	4	4	4	5	5	5	4	4	5	5
866	20	35	1	2	10000	6	0	5	4	4	4	3	3	3	5	5	5	4	5	5	4
867	40	31	1	5	50000	3	1	4	5	5	5	3	3	4	4	5	4	4	4	4	5
868	40	30	0	4	15000	7	0	5	5	5	5	4	3	4	5	4	5	5	5	5	5
869	20	37	1	4	10000	4	0	5	5	4	3	3	4	3	4	5	4	5	5	4	5
870	50	40	1	4	20000	3	1	4	5	5	4	4	3	4	5	5	5	5	4	5	5
871	30	36	1	4	25000	4	0	5	5	5	5	5	5	3	5	5	5	5	5	5	5
872	20	30	1	5	100000	3	0	5	5	5	4	3	3	4	5	5	4	5	5	5	5
873	10	25	0	4	20000	3	1	5	5	5	3	4	4	3	5	5	5	5	5	5	5
874	10	30	1	5	20000	3	0	5	5	5	4	4	4	4	5	5	5	5	5	5	5
875	10	51	1	1	10000	6	0	5	4	4	3	3	3	5	5	5	4	5	5	5	4
876	10	34	1	5	16500	3	1	5	5	5	5	3	4	4	5	5	5	5	5	5	5
877	10	18	1	3	6000	1	0	5	4	4	4	4	4	4	5	5	5	5	5	5	4
878	20	21	0	5	10000	1	0	5	5	5	4	4	4	4	5	5	5	5	5	5	5
879	20	44	1	4	50000	4	1	5	5	5	5	4	4	3	5	5	4	5	5	5	5
880	30	28	0	5	25000	3	0	5	5	5	5	4	4	4	5	5	5	5	5	5	5
881	50	23	0	5	20000	3	2	5	5	5	3	4	4	4	5	5	4	5	5	5	5
882	40	35	1	4	15000	5	0	5	5	5	5	4	4	3	4	4	5	5	5	4	5
883	40	52	0	2	30000	4	1	5	5	5	5	4	4	4	5	5	5	5	5	5	5
884	20	43	1	3	14000	6	0	5	5	5	4	4	4	3	5	5	5	5	5	5	5
885	20	29	1	5	21000	3	0	5	5	5	5	4	4	3	5	4	4	5	5	5	5
886	20	34	1	4	19000	3	1	5	5	5	4	3	5	4	5	4	5	5	5	5	5
887	40	23	0	5	15000	1	2	5	5	5	5	4	4	3	5	5	5	5	5	5	5
888	20	26	1	5	21000	3	0	5	5	5	5	4	4	3	5	5	4	5	5	5	5
889	40	25	0	5	19000	3	1	5	5	5	5	4	4	4	4	5	5	5	5	4	5
890	40	35	1	5	20000	6	0	5	5	5	5	4	4	3	5	4	4	5	5	5	5
891	20	33	1	5	40000	4	0	5	5	5	5	4	4	3	5	5	5	5	5	5	5
892	30	28	1	5	13000	3	0	5	5	5	5	3	3	3	5	5	5	5	5	5	5
893	50	35	1	5	30000	2	1	3	4	4	4	3	4	4	5	5	5	5	3	5	4
894	10	23	0	5	10000	1	0	4	5	5	5	4	4	4	5	5	5	5	4	5	5
895	80	25	1	5	20000	3	1	5	5	5	5	4	4	3	5	5	4	5	5	5	5
896	60	30	1	4	19000	3	0	5	5	5	5	5	5	5	5	5	5	5	5	5	5
897	40	31	0	5	25000	4	1	4	4	4	4	4	4	4	4	4	4	4	4	4	4
898	20	35	0	6	50000	4	0	4	5	5	5	4	3	3	5	5	5	5	4	5	5
899	20	45	1	5	45000	4	1	4	4	4	4	4	3	4	5	5	5	4	4	5	4
900	20	38	1	4	20000	5	1	5	5	5	5	4	4	4	5	5	5	5	5	5	5
901	40	40	1	3	15000	4	0	4	4	4	4	4	4	4	4	4	4	4	4	4	4
902	20	25	1	5	6000	6	1	4	5	4	5	4	4	3	4	4	5	5	4	4	5
903	20	23	1	2	10000	6	0	5	4	3	5	4	3	4	5	5	5	5	5	5	4
904	30	32	1	5	20000	2	0	3	4	5	5	3	3	3	5	5	5	5	3	5	4
905	20	32	1	4	13000	2	0	4	5	4	5	4	4	4	4	5	5	4	4	4	5
906	50	43	0	3	15000	4	1	5	4	5	4	3	3	4	5	4	5	5	5	5	4
907	60	40	1	3	10000	6	0	5	4	4	5	3	4	3	5	5	5	5	5	5	4
908	50	32	1	5	18000	6	1	4	5	5	4	3	3	4	5	5	5	5	4	5	5
909	40	20	1	3	10000	1	0	4	4	4	5	4	5	4	4	4	5	5	4	4	4
910	40	20	1	3	10000	1	1	4	5	5	4	4	3	3	5	5	5	4	4	5	5
911	40	28	1	3	20000	6	1	5	5	5	5	4	3	3	5	5	5	5	5	5	5
912	40	28	0	3	13000	6	1	4	4	4	4	4	4	5	4	5	4	4	4	4	4
913	50	20	0	3	10000	4	0	4	4	4	4	4	4	4	5	5	5	5	4	5	4
914	20	23	1	3	15000	4	1	5	4	4	4	4	4	4	5	5	5	5	5	5	4
915	20	22	1	1	12000	6	2	5	3	4	4	5	4	3	4	4	4	5	5	4	3
916	20	25	1	5	15000	2	1	5	4	4	4	4	4	4	4	5	4	5	5	4	4
917	40	22	0	3	10000	1	0	5	4	4	4	3	3	3	5	5	5	5	5	5	4
918	20	46	1	3	12000	2	0	4	4	4	3	4	3	3	4	4	3	4	4	4	4
919	20	20	1	3	10000	1	1	4	4	4	4	4	4	4	4	4	4	4	4	4	4
920	10	34	1	3	15000	6	0	5	4	4	3	3	3	3	4	4	4	5	5	4	4
921	10	35	0	3	13000	5	0	4	3	4	3	4	3	3	3	4	4	4	4	3	3
922	20	38	1	5	20000	3	0	4	4	5	5	4	3	4	4	5	4	5	4	4	4
923	20	29	1	3	12000	6	0	5	5	5	5	3	4	3	5	5	4	4	5	5	5
924	20	34	0	5	18000	6	1	5	4	5	4	4	3	4	3	4	4	5	5	3	4
925	40	30	1	5	15000	4	0	5	5	5	5	3	3	3	4	5	5	5	5	4	5
926	20	32	0	5	30000	2	1	5	4	5	5	4	3	4	5	5	5	5	5	5	4
927	20	42	1	5	20000	2	1	4	5	4	4	4	3	4	4	4	5	4	4	4	5
928	40	23	1	3	10000	6	0	5	5	4	5	3	3	3	5	5	4	5	5	5	5
929	20	27	1	5	15000	4	4	4	5	4	5	4	3	3	4	5	5	5	4	4	5
930	20	46	1	3	50000	2	0	4	4	5	4	3	3	4	5	5	5	5	4	5	4
931	20	27	0	2	10000	6	1	5	5	5	5	4	5	3	5	5	5	4	5	5	5
932	20	32	0	3	19000	4	1	5	5	4	4	3	4	4	5	4	4	4	5	5	5
933	50	28	1	3	11000	4	1	4	4	5	4	4	4	4	3	4	3	3	4	3	4
934	60	31	1	5	10000	4	0	4	4	4	4	4	3	3	4	4	4	4	4	4	4
935	20	31	1	5	30000	4	0	4	5	5	5	4	4	5	4	3	4	4	4	4	5
936	40	25	1	5	16000	4	0	5	5	5	5	3	3	3	5	5	5	5	5	5	5
937	20	27	1	5	12000	2	1	5	4	4	4	4	3	4	4	4	3	4	5	4	4
938	20	41	1	3	15000	4	0	5	4	5	5	4	3	3	4	4	4	4	5	4	4
939	20	30	1	5	13000	6	2	4	4	5	4	4	3	4	4	4	4	4	4	4	4
940	20	30	1	3	15000	4	0	4	4	5	5	4	4	3	4	5	5	4	4	4	4
941	40	24	0	3	10000	3	1	4	4	4	4	3	4	4	4	3	3	3	4	4	4
942	20	58	1	3	20000	6	0	5	4	5	5	4	4	4	5	4	4	5	5	5	4
943	40	46	1	3	15000	4	0	5	5	5	4	4	4	3	4	5	5	4	5	4	5
944	50	25	1	5	10000	1	1	5	5	4	5	3	4	3	4	5	5	5	5	4	5
945	20	40	1	5	16000	4	0	4	5	5	5	4	5	4	5	3	4	4	4	5	5
946	20	38	0	5	13000	4	1	4	5	5	5	3	4	4	4	4	4	5	4	4	5
947	60	45	1	3	15000	4	2	4	4	5	4	4	4	3	5	5	5	4	4	5	4
948	40	25	0	5	15000	4	1	5	5	4	5	3	5	4	5	5	5	5	5	5	5
949	20	29	1	3	10000	4	0	5	4	5	4	3	4	4	5	4	3	5	5	5	4
950	20	20	1	3	9000	1	0	5	5	5	5	4	3	3	5	5	4	4	5	5	5
951	10	46	1	6	30000	4	0	5	5	5	5	4	5	4	5	5	5	5	5	5	5
952	20	27	0	5	17000	3	0	5	5	5	4	4	3	3	5	5	4	5	5	5	5
953	40	35	1	5	20000	4	1	5	5	5	5	4	3	3	5	5	3	5	5	5	5
954	10	31	0	5	23000	3	1	5	5	5	5	4	4	5	5	5	4	5	5	5	5
955	20	30	1	3	13000	4	0	5	5	5	4	4	4	4	4	4	3	5	5	4	5
956	40	42	1	4	10000	6	0	5	5	5	5	4	4	4	5	5	5	5	5	5	5
957	10	51	1	2	10000	5	1	5	5	5	5	5	4	3	4	4	4	5	5	4	5
958	20	66	1	3	9000	6	0	5	5	5	5	4	4	4	5	5	4	5	5	5	5
959	10	49	0	3	20000	4	1	5	5	5	4	3	3	3	5	5	5	5	5	5	5
960	20	29	1	5	20000	3	1	5	5	5	5	4	3	3	5	5	5	5	5	5	5
961	20	38	0	5	40000	4	0	5	5	5	4	4	4	4	5	5	3	5	5	5	5
962	10	25	1	5	15000	2	0	5	4	4	5	3	3	3	5	5	5	5	5	5	4
963	40	23	1	2	13000	3	1	5	5	5	5	4	3	3	5	5	5	5	5	5	5
964	50	37	1	5	30000	3	0	5	5	5	5	4	3	4	5	5	4	5	5	5	5
965	60	26	1	5	15000	2	0	5	5	4	4	3	4	3	5	5	5	5	5	5	5
966	20	32	1	4	18000	3	1	5	5	4	5	4	3	4	5	5	4	5	5	5	5
967	40	39	1	3	16000	4	0	5	5	5	5	3	3	3	5	5	5	5	5	5	5
968	20	58	1	3	12000	4	1	5	5	5	4	3	3	3	5	5	5	5	5	5	5
969	40	27	1	5	15000	2	2	5	4	5	5	4	5	3	5	5	5	5	5	5	4
970	20	50	1	2	10000	6	0	5	5	4	4	3	4	4	5	5	5	5	5	5	5
971	60	37	1	5	60000	6	1	5	5	5	5	3	4	3	5	5	5	5	5	5	5
972	40	55	1	2	10000	4	0	5	5	5	5	4	5	4	5	5	5	5	5	5	5
973	20	40	1	3	11000	4	0	5	5	5	5	4	5	4	4	4	4	3	5	4	5
974	10	39	1	2	9000	6	1	5	5	5	5	3	3	3	5	5	5	4	5	5	5
975	20	32	0	5	19000	4	0	5	5	5	4	3	3	4	5	5	5	5	5	5	5
976	10	22	1	3	18000	4	1	5	5	5	5	3	4	3	5	5	5	5	5	5	5
977	40	50	1	2	9000	6	1	4	4	4	4	4	4	3	4	4	4	4	4	4	4
978	10	39	1	4	18000	3	1	5	5	5	5	4	4	3	5	5	5	4	5	5	5
979	20	32	1	5	15000	3	2	4	5	5	5	4	5	4	4	4	4	4	4	4	5
980	40	36	1	5	20000	3	0	5	5	5	5	3	4	4	5	5	5	5	5	5	5
981	20	25	0	5	15000	4	1	4	4	4	4	4	4	3	4	4	4	4	4	4	4
982	20	36	1	5	19000	3	0	5	4	4	5	4	4	4	5	4	5	4	5	5	4
983	40	49	0	5	25000	2	1	5	5	5	5	3	3	3	4	3	5	5	5	4	5
984	60	40	1	3	13000	6	0	5	5	5	5	3	3	4	4	5	5	3	5	4	5
985	20	26	0	5	20000	3	0	4	4	5	5	4	3	4	5	4	5	4	4	5	4
986	40	26	1	5	19000	4	0	5	5	4	5	3	4	3	4	5	4	5	5	4	5
987	50	49	1	2	8500	6	1	5	5	5	5	4	4	4	4	4	5	5	5	4	5
988	40	36	1	3	13000	4	1	5	5	5	5	4	4	4	5	5	4	4	5	5	5
989	20	56	1	2	9000	6	2	5	4	4	5	4	4	3	4	4	5	4	5	4	4
990	30	45	1	5	25000	3	0	4	5	5	5	4	4	4	5	5	4	4	4	5	5
991	40	31	0	5	23000	4	1	5	5	5	5	4	4	3	5	5	5	5	5	5	5
992	0	48	1	2	10000	4	0	4	4	5	4	4	4	3	4	4	4	4	4	4	4
993	20	40	1	2	21000	6	0	5	5	5	5	3	5	4	4	4	4	4	5	4	5
994	40	23	0	5	16000	3	1	5	5	5	5	4	4	3	4	4	4	5	5	4	5
995	20	42	1	4	14000	4	0	5	4	4	4	4	4	3	3	4	4	5	5	3	4
996	40	27	1	5	15000	2	0	5	4	5	4	4	4	4	4	4	4	5	5	4	4
997	20	34	1	4	16000	4	1	5	5	5	5	4	4	3	4	4	4	5	5	4	5
998	10	42	1	4	12000	6	0	4	4	4	3	4	4	3	4	4	3	4	4	4	4
999	10	29	1	5	15000	4	1	4	4	4	4	3	5	4	4	4	4	4	4	4	4
1000	0	41	0	5	23000	3	1	5	4	4	4	3	4	4	4	4	3	5	5	4	4
1001	0	52	1	3	26000	4	0	4	3	4	4	4	3	3	3	4	3	4	4	3	3
1002	50	47	1	2	20000	4	1	5	4	5	4	4	4	3	4	5	5	4	5	4	4
1003	20	32	1	5	28000	4	0	4	5	5	4	4	4	3	5	5	5	5	4	5	5
1004	30	32	0	5	20000	3	0	5	3	4	4	4	5	4	4	5	4	5	5	4	3
1005	40	22	1	3	15000	1	0	5	4	5	5	3	4	4	5	5	5	5	5	5	4
1006	40	19	0	3	14000	1	1	5	5	5	5	4	4	3	4	5	5	5	5	4	5
1007	40	27	1	3	24000	3	0	4	4	4	5	4	4	4	5	4	4	4	4	5	4
1008	20	23	1	5	20000	3	1	5	5	5	4	3	3	3	5	4	5	5	5	5	5
1009	20	24	0	4	25000	3	1	5	4	5	5	4	4	3	5	4	5	4	5	5	4
1010	20	18	1	3	10000	1	0	5	5	5	5	4	4	3	4	5	4	4	5	4	5
1011	40	36	1	5	27000	3	1	5	5	5	5	4	5	3	5	5	5	5	5	5	5
1012	20	21	0	4	18000	1	0	4	4	4	4	3	4	4	5	5	5	5	4	5	4
1013	0	19	0	3	10000	1	1	3	4	3	3	4	4	4	5	5	5	5	3	5	4
1014	40	26	1	5	35000	3	0	4	4	3	4	4	3	3	5	4	4	5	4	5	4
1015	20	25	1	5	30000	3	0	3	5	3	4	4	4	5	5	4	5	4	3	5	5
1016	20	35	1	3	28000	3	1	5	5	5	4	3	3	3	5	5	5	5	5	5	5
1017	20	32	1	5	28000	3	0	3	4	3	4	4	3	4	5	4	5	4	3	5	4
1018	20	38	0	4	25000	3	0	4	5	3	5	4	3	3	5	4	5	4	4	5	5
1019	50	39	1	5	28000	3	0	3	5	3	4	4	3	4	5	4	4	4	3	5	5
1020	60	37	0	4	18000	3	0	4	5	4	4	4	4	3	5	4	4	4	4	5	5
1021	40	36	1	5	24000	3	1	3	4	3	3	3	4	4	4	3	3	4	3	4	4
1022	10	36	1	4	18000	4	1	5	5	3	5	4	4	4	5	4	5	5	5	5	5
1023	80	34	1	5	24000	3	0	4	4	3	4	4	4	3	4	5	4	5	4	4	4
1024	20	32	0	4	18000	3	1	5	4	4	4	3	4	3	4	5	5	5	5	4	4
1025	20	34	1	5	24000	3	1	5	5	3	5	4	5	4	5	5	5	5	5	5	5
1026	20	29	1	5	20000	3	2	4	5	5	4	3	4	4	5	4	5	5	4	5	5
1027	40	29	0	5	21000	3	0	4	5	5	4	4	4	3	5	5	4	5	4	5	5
1028	20	21	1	4	18000	1	1	4	4	3	4	3	5	4	4	5	5	5	4	4	4
1029	20	21	1	4	6500	1	0	5	5	4	4	3	4	4	5	5	5	5	5	5	5
1030	20	28	0	5	25000	3	1	4	4	4	4	4	3	3	4	4	5	5	4	4	4
1031	20	18	1	4	10000	1	0	4	4	5	5	4	4	3	4	5	5	4	4	4	4
1032	10	22	1	5	15000	3	1	3	4	3	3	4	4	3	4	4	4	4	3	4	4
1033	10	25	0	5	22000	3	1	5	5	4	4	4	5	4	4	5	5	5	5	4	5
1034	10	45	1	4	30000	3	0	4	4	5	5	3	4	4	5	5	4	5	4	5	4
1035	40	40	1	5	24000	3	0	5	4	5	5	4	4	3	5	4	5	5	5	5	4
1036	20	26	0	5	24000	3	0	4	5	3	4	4	4	4	5	5	5	4	4	5	5
1037	20	42	0	5	22000	3	2	5	4	4	4	3	3	3	5	5	5	4	5	5	4
1038	30	48	1	2	24000	4	1	4	5	5	5	3	3	4	4	5	4	4	4	4	5
1039	10	47	1	2	25000	3	0	5	5	5	5	4	3	4	5	4	5	5	5	5	5
1040	10	39	1	3	28000	3	0	5	5	4	3	3	4	3	4	5	4	5	5	4	5
1041	10	35	1	3	30000	4	0	4	5	5	4	4	3	4	5	5	5	5	4	5	5
1042	0	42	0	5	18000	3	1	5	4	5	5	3	3	3	5	5	5	5	5	5	4
1043	40	50	1	3	15000	6	2	5	4	5	4	3	4	4	4	5	5	4	5	4	4
1044	10	45	1	5	22000	4	1	4	3	3	4	4	3	3	4	4	4	5	4	4	3
1045	40	42	1	4	20000	4	1	5	4	4	4	3	4	3	4	4	4	4	5	4	4
1046	40	45	1	4	25000	3	0	5	4	4	3	4	3	4	5	4	5	5	5	5	4
1047	10	40	0	5	20000	3	0	4	5	5	5	4	4	4	5	5	5	5	4	5	5
1048	20	43	0	5	20000	3	2	5	4	4	4	3	4	3	4	5	4	4	5	4	4
1049	20	45	1	5	19000	3	0	5	4	4	4	4	3	3	5	5	4	5	5	5	4
1050	10	35	1	3	19000	3	0	4	4	4	4	3	4	3	4	4	4	5	4	4	4
1051	40	55	1	3	16000	6	1	4	4	4	5	3	4	4	5	4	4	5	4	5	4
1052	20	50	1	4	15000	3	0	4	3	4	3	3	4	4	4	4	4	4	4	4	3
1053	20	40	1	4	13000	4	0	5	5	5	4	4	4	4	5	5	4	5	5	5	5
1054	20	40	1	4	15000	6	1	5	4	4	5	4	3	3	4	5	5	5	5	4	4
1055	10	37	1	4	16000	3	2	4	5	4	5	3	4	4	5	5	5	4	4	5	5
1056	40	49	1	3	15000	6	0	5	4	5	3	4	3	4	5	4	5	5	5	5	4
1057	60	40	1	3	16000	3	1	5	5	4	4	3	3	3	5	4	5	5	5	5	5
1058	20	52	1	4	16000	6	0	4	4	5	5	4	3	3	4	4	4	5	4	4	4
1059	20	45	1	3	14000	6	1	4	5	5	5	4	3	4	5	5	5	4	4	5	5
1060	40	45	0	3	15000	6	0	5	5	5	4	3	4	3	4	5	4	5	5	4	5
1061	10	35	1	3	17000	6	0	4	4	5	5	4	3	4	5	5	5	5	4	5	4
1062	20	23	0	5	15000	6	0	5	5	5	5	3	5	5	5	5	5	5	5	5	5
1063	20	30	1	3	10000	6	1	4	5	5	5	4	3	3	4	5	5	5	4	4	5
1064	20	26	0	4	19000	3	1	5	5	5	5	3	4	4	5	5	5	5	5	5	5
1065	10	35	1	4	16000	3	0	4	5	5	5	4	4	4	5	5	5	5	4	5	5
1066	10	36	0	3	17000	7	1	5	5	4	4	5	4	3	4	5	5	5	5	4	5
1067	20	33	1	3	16000	6	0	5	5	5	5	4	3	3	5	5	5	5	5	5	5
1068	20	55	1	2	21000	6	0	5	5	4	4	4	4	4	5	5	5	5	5	5	5
1069	0	30	1	3	12000	6	1	4	5	5	5	4	4	4	5	5	5	5	4	5	5
1070	10	22	0	5	13000	6	0	5	5	5	5	3	4	4	4	5	5	5	5	4	5
1071	20	50	1	3	14000	6	1	5	5	5	5	4	4	4	5	5	5	5	5	5	5
1072	40	30	1	4	15000	6	0	5	5	5	5	4	4	4	4	5	5	5	5	4	5
1073	20	36	1	3	17000	3	2	4	5	5	5	3	4	4	5	5	4	4	4	5	5
1074	60	54	1	4	15000	6	1	4	5	5	5	4	4	4	5	5	5	5	4	5	5
1075	50	40	0	4	15000	3	0	4	5	5	5	3	4	4	5	5	5	5	4	5	5
1076	20	47	0	3	16000	6	0	5	5	5	5	3	5	4	4	5	5	4	5	4	5
1077	20	40	0	3	15000	6	1	5	5	5	5	4	4	3	5	5	5	4	5	5	5
1078	40	55	1	3	20000	6	1	3	5	5	5	3	4	4	5	5	5	5	3	5	5
1079	10	42	1	4	16000	6	0	5	5	5	5	3	4	4	4	5	5	5	5	4	5
1080	10	50	1	3	16000	6	1	4	5	5	5	4	4	4	5	5	4	5	4	5	5
1081	20	35	1	4	14000	3	0	5	5	5	5	3	4	4	4	5	5	4	5	4	5
1082	20	45	1	3	16000	3	0	5	5	5	5	3	4	4	5	5	5	5	5	5	5
1083	20	33	0	3	15000	6	1	4	5	5	5	3	3	3	5	5	5	5	4	5	5
1084	20	35	1	4	16000	3	2	5	3	4	4	4	3	3	5	5	5	5	5	5	3
1085	40	43	1	3	16000	6	0	4	4	5	5	4	4	4	5	5	5	5	4	5	4
1086	20	36	0	3	15000	3	1	5	5	5	5	3	5	4	4	5	5	5	5	4	5
1087	20	45	1	3	15000	3	1	4	5	5	5	5	4	5	5	5	5	5	4	5	5
1088	20	40	1	4	15000	6	0	4	4	4	4	4	4	4	4	4	4	4	4	4	4
1089	10	35	1	4	22000	3	1	4	4	5	5	3	4	4	5	5	5	5	4	5	4
1090	20	40	1	3	16000	3	0	5	4	4	4	4	3	4	5	4	5	5	5	5	4
1091	20	49	1	3	15000	3	0	3	5	5	5	4	4	4	5	5	5	5	3	5	5
1092	40	45	1	3	16000	3	0	5	4	4	4	4	4	4	4	4	4	4	5	4	4
1093	40	50	1	4	17000	6	0	5	4	5	4	3	4	4	5	5	4	4	5	5	4
1094	20	52	1	3	16000	6	1	4	5	4	3	4	4	4	5	5	5	5	4	5	5
1095	40	42	0	4	16000	3	1	4	3	4	5	3	3	3	5	5	5	5	4	5	3
1096	20	35	1	3	14000	3	2	5	4	5	4	4	4	4	5	4	4	5	5	5	4
1097	20	37	1	4	15000	6	0	3	5	4	5	4	3	3	5	5	5	4	3	5	5
1098	40	40	0	3	15000	6	1	5	5	4	4	3	4	3	5	5	5	5	5	5	5
1099	60	38	1	3	16000	6	4	3	4	5	5	4	4	3	5	5	5	5	3	5	4
1100	20	31	0	5	25000	6	0	4	4	4	4	4	3	4	5	5	4	4	4	5	4
1101	40	39	1	6	45000	4	1	4	4	5	5	3	3	4	5	4	5	5	4	5	4
1102	10	34	1	5	20000	6	1	4	5	5	5	3	5	4	5	5	5	5	4	5	5
1103	10	29	1	5	20000	6	0	5	4	4	4	5	3	4	4	4	4	5	5	4	4
1104	20	27	1	5	15000	6	1	5	4	4	4	4	4	4	5	5	5	5	5	5	4
1105	20	41	1	1	6000	6	0	5	5	4	4	4	4	4	5	5	5	5	5	5	5
1106	40	46	1	2	10000	5	1	4	5	3	4	3	5	5	4	5	4	4	4	4	5
1107	20	46	0	1	10000	4	0	5	5	4	4	4	4	4	4	5	4	5	5	4	5
1108	20	50	1	1	20000	4	1	5	5	4	4	3	4	3	5	5	5	5	5	5	5
1109	50	38	1	5	18000	2	1	5	4	4	4	3	3	4	3	4	4	4	5	3	4
1110	10	43	1	3	15000	3	0	4	4	4	4	4	3	4	4	4	4	4	4	4	4
1111	40	32	0	5	20000	3	0	5	5	4	4	3	5	3	4	5	4	4	5	4	5
1112	20	50	1	1	10000	4	1	5	4	3	4	3	4	4	4	4	3	4	5	4	4
1113	40	29	0	5	20000	2	1	5	4	4	5	4	4	4	4	5	4	5	5	4	4
1114	10	43	1	2	8000	4	2	4	5	5	5	3	3	3	4	4	5	5	4	4	5
1115	20	35	1	3	25000	3	0	5	5	4	5	4	4	4	4	5	3	4	5	4	5
1116	40	40	1	5	20000	3	1	5	5	5	5	3	3	3	5	5	4	5	5	5	5
1117	60	52	1	1	10000	4	0	5	5	4	5	4	4	4	5	5	5	5	5	5	5
1118	20	42	1	2	12000	4	0	5	4	5	4	4	4	4	5	4	4	4	5	5	4
1119	20	40	0	3	15000	4	0	4	5	5	4	3	3	3	4	5	5	5	4	4	5
1120	50	36	1	5	20000	2	1	4	4	5	4	3	4	4	5	5	4	5	4	5	4
1121	20	30	0	5	18000	2	2	4	4	4	5	4	3	3	5	5	5	5	4	5	4
1122	20	42	1	4	18000	4	1	5	5	5	5	3	4	4	5	4	5	5	5	5	5
1123	10	45	1	2	10000	4	0	5	5	5	4	4	4	3	4	4	5	4	5	4	5
1124	10	38	1	5	20000	2	1	3	4	4	5	4	3	4	3	3	3	4	3	3	4
1125	40	46	1	1	8000	5	0	4	4	4	4	3	3	4	4	4	4	4	4	4	4
1126	20	48	1	1	6000	5	0	5	4	5	5	5	4	4	4	4	4	3	5	4	4
1127	60	50	1	1	5000	5	0	5	5	5	5	3	3	3	5	5	5	5	5	5	5
1128	20	48	0	2	8000	5	1	5	5	4	4	4	3	4	3	4	4	4	5	3	5
1129	20	43	0	2	15000	4	0	4	5	4	5	3	4	4	4	4	4	4	4	4	5
1130	20	50	0	1	10000	4	0	5	4	4	5	4	3	4	4	4	4	4	5	4	4
1131	20	49	1	5	18000	2	1	3	4	4	5	3	4	4	5	4	4	5	3	5	4
1132	10	33	1	5	23000	2	2	4	4	4	4	4	3	3	3	3	4	3	4	3	4
1133	10	46	1	2	13000	4	0	5	5	4	5	4	3	4	4	5	5	4	5	4	5
1134	20	43	1	2	10000	6	0	5	5	5	5	3	4	4	5	4	4	5	5	5	5
1135	20	29	0	5	12000	3	1	4	5	5	4	3	3	3	5	5	4	5	4	5	5
1136	10	40	1	2	10000	6	1	5	4	5	5	4	4	4	4	4	5	3	5	4	4
1137	60	33	0	5	14000	2	0	5	4	5	5	4	3	3	4	5	4	4	5	4	4
1138	40	41	1	1	10000	4	0	5	4	4	5	3	3	4	5	4	5	5	5	5	4
1139	60	46	1	2	12000	4	2	4	5	5	4	4	3	3	5	5	5	5	4	5	5
1140	60	43	1	1	15000	4	0	5	5	4	5	4	4	3	3	5	5	4	5	3	5
1141	40	43	0	2	10000	6	1	3	5	5	5	3	3	4	4	4	5	5	3	4	5
1142	40	51	1	5	10000	5	0	5	5	5	5	4	3	4	5	5	5	5	5	5	5
1143	80	45	0	2	15000	4	1	5	5	5	5	3	3	4	4	5	5	5	5	4	5
1144	60	46	1	5	20000	2	0	3	5	5	5	3	5	4	3	5	5	5	3	3	5
1145	60	53	1	1	8000	6	0	5	5	5	5	5	3	4	4	5	5	5	5	4	5
1146	40	53	1	1	7000	6	1	3	5	5	5	4	4	4	3	5	4	4	3	3	5
1147	40	53	1	1	10000	4	0	5	5	5	5	4	4	4	5	5	5	5	5	5	5
1148	60	43	0	2	8000	4	1	5	5	5	5	3	5	5	4	5	4	4	5	4	5
1149	60	49	1	2	12000	3	0	3	5	5	5	4	4	4	4	5	5	5	3	4	5
1150	60	34	0	5	25000	3	2	4	5	5	5	3	4	3	5	5	5	5	4	5	5
1151	40	34	0	5	25000	3	0	5	5	5	5	3	3	4	5	5	5	5	5	5	5
1152	40	35	1	5	20000	6	1	5	5	5	5	4	3	4	3	5	5	5	5	3	5
1153	20	31	0	5	25000	6	0	4	5	4	4	3	5	3	5	5	5	5	4	5	5
1154	40	30	0	5	20000	6	2	4	5	5	5	3	4	4	5	5	5	5	4	5	5
1155	20	42	1	6	40000	2	1	5	5	5	5	4	4	4	4	5	5	5	5	4	5
1156	60	30	0	5	15000	3	0	5	5	5	4	3	3	3	5	5	5	5	5	5	5
1157	40	37	1	3	12000	6	0	4	5	5	4	4	4	4	4	5	5	5	4	4	5
1158	60	29	1	5	20000	6	1	5	5	5	5	3	3	3	5	5	5	5	5	5	5
1159	40	32	1	5	20000	4	0	5	5	5	5	3	3	3	5	5	5	5	5	5	5
1160	20	35	1	5	30000	2	0	5	5	4	5	3	4	4	5	5	5	5	5	5	5
1161	60	25	0	3	10000	4	0	4	5	5	4	4	3	3	5	5	5	5	4	5	5
1162	80	28	1	6	17000	2	2	4	5	5	5	3	4	3	5	5	5	5	4	5	5
1163	10	28	0	5	20000	2	1	5	5	5	5	4	3	4	5	5	5	5	5	5	5
1164	0	22	1	3	12000	6	1	5	5	5	5	4	4	4	4	3	4	4	5	4	5
1165	10	34	0	5	15000	2	0	4	5	5	5	3	4	3	5	4	5	5	4	5	5
1166	10	29	1	5	15000	6	1	5	5	5	5	4	3	3	5	5	5	5	5	5	5
1167	40	35	1	3	20000	6	0	5	5	5	5	3	4	3	5	5	5	5	5	5	5
1168	20	21	1	3	10000	6	1	4	4	4	4	3	4	4	4	4	4	4	4	4	4
1169	50	38	1	6	40000	2	0	5	5	5	5	3	4	4	5	4	5	5	5	5	5
1170	60	25	1	3	15000	6	0	5	4	5	5	4	4	4	4	4	4	4	5	4	4
1171	20	35	0	3	20000	6	0	5	5	5	5	4	3	3	5	5	5	5	5	5	5
1172	60	40	1	3	15000	6	1	4	4	4	4	3	4	4	4	4	4	4	4	4	4
1173	40	30	1	5	18000	6	0	5	5	4	4	4	3	4	5	4	5	4	5	5	5
1174	10	29	0	5	20000	3	0	4	5	5	5	3	3	3	5	5	4	3	4	5	5
1175	10	39	0	3	20000	6	0	5	5	5	5	4	3	3	5	3	4	5	5	5	5
1176	20	28	1	5	15000	6	1	4	4	4	5	4	3	4	5	4	5	4	4	5	4
1177	40	35	0	6	40000	4	0	3	5	5	4	3	4	3	4	5	4	5	3	4	5
1178	60	39	1	6	40000	2	0	5	5	5	5	4	4	4	5	5	4	4	5	5	5
1179	60	31	1	5	20000	6	0	5	5	5	5	4	4	4	4	4	5	5	5	4	5
1180	40	40	1	6	25000	2	1	4	5	4	4	3	4	4	5	4	4	4	4	5	5
1181	60	31	1	5	20000	6	0	5	4	5	5	4	4	4	4	4	5	5	5	4	4
1182	40	39	1	5	25000	6	1	5	5	5	5	3	4	4	5	5	5	5	5	5	5
1183	20	32	0	5	25000	3	0	4	4	4	5	3	5	4	4	4	4	4	4	4	4
1184	20	33	1	5	25000	3	0	5	5	5	5	4	4	3	4	4	4	4	5	4	5
1185	60	34	1	5	20000	6	1	5	5	5	5	3	4	4	4	5	4	4	5	4	5
1186	20	40	1	3	20000	6	0	4	5	4	4	3	4	4	4	5	3	4	4	4	5
1187	40	33	0	2	10000	6	0	5	5	4	5	4	4	4	4	5	4	4	5	4	5
1188	10	34	1	5	15000	6	1	5	5	5	5	3	4	4	4	5	4	4	5	4	5
1189	10	34	0	6	30000	2	0	5	4	4	4	3	3	4	3	4	4	4	5	3	4
1190	20	31	1	5	30000	2	0	5	4	4	4	4	3	3	4	4	4	4	5	4	4
1191	20	21	1	5	10000	1	0	4	5	4	4	4	4	3	3	5	4	4	4	3	5
1192	0	26	1	3	15000	6	2	5	4	3	4	3	3	4	3	4	3	4	5	3	4
1193	10	29	1	3	12000	6	0	5	5	4	5	3	4	4	5	4	4	5	5	5	5
1194	20	34	0	3	10000	6	1	5	4	5	5	3	4	4	5	5	5	5	5	5	4
1195	20	29	1	5	18000	3	0	4	5	3	4	4	4	4	4	5	4	5	4	4	5
1196	20	51	1	5	20000	2	1	4	5	4	5	4	3	3	5	5	5	5	4	5	5
1197	60	36	0	2	10000	4	0	4	5	5	5	3	4	4	5	5	4	5	4	5	5
1198	20	45	1	3	30000	2	0	4	4	4	4	4	3	4	4	4	5	4	4	4	4
1199	10	42	1	5	22000	3	4	5	5	5	5	3	3	3	5	5	5	4	5	5	5
1200	10	29	1	5	20000	3	1	4	5	4	5	3	4	4	5	4	5	4	4	5	5
1201	40	23	1	5	15000	1	0	5	5	5	5	3	4	4	4	4	4	5	5	4	5
1202	60	21	0	5	12000	1	1	5	5	5	5	3	4	4	5	5	5	5	5	5	5
1203	60	32	1	5	30000	3	0	4	4	4	4	4	4	3	5	5	5	5	4	5	4
1204	40	35	1	4	35000	6	1	5	3	4	3	4	3	4	5	5	5	5	5	5	3
1205	20	42	0	5	40000	4	0	5	4	4	3	3	3	4	4	5	5	4	5	4	4
1206	60	30	1	5	23000	3	1	3	3	5	3	5	4	4	5	4	5	4	3	5	3
1207	40	28	0	5	25000	3	0	5	5	5	5	3	3	3	5	5	5	5	5	5	5
1208	40	40	1	3	40000	4	1	4	3	4	3	4	3	4	5	4	5	4	4	5	3
1209	20	35	1	5	43000	4	0	5	4	5	3	3	4	4	5	4	5	4	5	5	4
1210	60	45	0	5	23000	3	1	4	3	5	3	4	3	4	4	4	5	4	4	4	3
1211	80	48	0	3	30000	4	0	5	4	5	4	3	4	4	4	4	5	4	5	4	4
1212	40	45	1	5	40000	4	0	4	3	4	3	4	3	3	3	4	4	3	4	3	3
1213	40	38	1	5	45000	4	2	4	5	5	3	4	3	4	5	5	5	4	4	5	5
1214	20	51	1	1	15000	6	1	4	4	4	3	3	4	4	4	5	4	5	4	4	4
1215	60	47	0	2	20000	7	0	5	5	4	4	3	3	3	5	5	4	5	5	5	5
1216	60	41	0	1	15000	5	0	4	5	5	3	4	4	4	5	5	5	5	4	5	5
1217	40	53	1	1	20000	5	0	5	4	5	5	4	3	3	5	5	5	4	5	5	4
1218	20	29	0	5	25000	3	0	5	4	5	5	3	3	4	4	5	5	5	5	4	4
1219	60	48	1	4	25000	6	0	5	4	4	3	4	3	3	5	5	4	5	5	5	4
1220	40	35	0	5	30000	3	1	4	5	5	4	4	4	3	5	5	5	5	4	5	5
1221	40	55	1	1	18000	6	0	5	4	4	4	3	3	4	5	5	4	4	5	5	4
1222	40	39	1	5	28000	3	0	4	4	4	5	3	4	4	5	4	4	5	4	5	4
1223	20	23	0	5	20000	1	0	5	3	4	3	3	4	4	4	4	4	4	5	4	3
1224	40	24	1	5	21000	3	2	5	5	5	4	4	4	4	5	5	4	5	5	5	5
1225	40	29	0	5	25000	3	1	3	4	4	5	4	3	3	4	5	5	5	3	4	4
1226	40	36	1	5	31000	3	0	5	5	4	5	3	4	4	5	5	5	4	5	5	5
1227	20	38	1	5	30000	4	0	4	4	5	3	4	3	4	5	4	5	5	4	5	4
1228	40	37	0	5	25000	3	0	5	5	4	4	3	3	3	5	4	5	5	5	5	5
1229	40	33	1	5	40000	4	2	5	4	5	5	4	3	3	4	4	4	5	5	4	4
1230	40	50	1	5	50000	4	0	4	5	5	5	4	3	4	5	5	5	4	4	5	5
1231	20	44	1	3	20000	5	1	5	5	5	4	3	4	3	4	5	4	5	5	4	5
1232	80	29	1	6	40000	3	0	4	4	5	5	4	3	4	5	5	5	5	4	5	4
1233	60	45	1	5	25000	4	2	4	5	4	4	3	4	4	5	4	4	5	4	5	5
1234	10	25	1	5	19000	3	0	5	4	5	4	5	4	4	4	4	4	5	5	4	4
1235	20	21	1	5	12000	1	0	5	3	3	4	4	4	4	5	4	4	4	5	5	3
1236	40	23	0	5	20000	1	1	4	4	4	5	4	3	5	4	4	4	4	4	4	4
1237	20	50	1	2	20000	6	0	5	4	4	5	5	3	4	5	4	4	5	5	5	4
1238	60	61	1	1	15000	6	1	3	5	4	4	5	4	3	5	3	4	5	3	5	5
1239	40	40	1	3	21000	3	0	5	3	4	5	3	4	4	4	4	5	4	5	4	3
1240	20	54	1	2	30000	6	0	5	4	4	5	3	4	4	5	5	5	4	5	5	4
1241	40	32	1	6	50000	4	2	4	4	4	4	4	4	5	5	4	5	4	4	5	4
1242	20	28	0	5	28000	3	0	5	5	5	4	4	3	4	5	5	5	4	5	5	5
1243	60	20	1	5	10000	1	0	4	3	5	4	4	4	4	4	4	5	4	4	4	3
1244	40	24	0	5	21000	3	0	5	4	5	5	5	4	4	5	5	4	4	5	5	4
1245	20	26	0	5	20000	3	0	5	5	4	5	4	3	3	5	5	4	5	5	5	5
1246	40	48	1	5	41000	3	1	5	5	5	4	4	4	4	4	5	4	5	5	4	5
1247	40	49	1	2	24000	6	1	5	4	5	5	4	4	4	5	4	5	5	5	5	4
1248	20	24	0	5	20000	3	0	4	4	5	4	3	4	5	5	5	5	5	4	5	4
1249	40	38	0	5	40000	4	0	5	5	4	4	3	3	4	5	5	5	4	5	5	5
1250	60	43	1	1	20000	6	0	5	5	3	3	3	4	4	4	5	5	5	5	4	5
1251	40	33	1	5	10000	3	0	5	5	5	5	4	5	5	4	4	4	5	5	3	4
1252	20	40	0	5	50000	4	0	4	5	4	5	3	3	3	5	4	4	5	4	4	4
1253	10	30	0	5	19000	3	0	5	4	3	5	5	3	3	5	4	5	4	5	5	4
1254	80	20	0	5	24000	3	0	3	4	5	5	3	4	3	5	5	3	5	5	5	5
1255	60	50	0	3	10000	6	0	4	5	4	5	5	3	3	4	4	5	4	5	4	5
1256	40	40	1	5	15000	5	0	5	4	5	4	3	4	4	5	4	5	5	5	5	5
1257	10	30	1	5	22000	3	0	5	4	4	5	5	3	5	5	5	4	5	5	5	5
1258	20	41	1	5	19000	3	0	4	5	5	4	5	3	5	5	3	4	5	5	5	5
1259	20	41	0	5	21000	3	0	4	4	4	5	3	5	5	5	4	5	5	5	5	5
1260	20	41	0	5	33000	2	0	4	5	5	4	3	3	5	5	5	3	5	5	5	5
1261	40	42	1	4	45000	4	0	5	5	5	5	4	5	4	5	5	5	5	4	4	5
1262	60	29	0	2	60000	4	0	4	4	4	4	4	3	5	5	4	3	5	5	5	5
1263	20	25	1	4	40000	4	0	4	4	4	4	3	3	5	5	4	4	5	4	4	5
1264	30	42	0	7	120000	4	0	5	4	4	4	5	3	4	5	4	4	5	5	5	5
1265	50	42	0	4	26000	2	0	5	3	4	4	5	4	5	5	5	4	5	5	5	5
1266	20	50	1	2	60000	4	0	5	4	4	4	3	3	3	4	4	5	5	5	5	5
1267	10	40	1	5	30000	3	0	5	4	4	4	5	3	4	5	4	5	5	5	5	5
1268	20	36	1	2	40000	3	0	4	4	4	3	3	3	3	5	5	5	4	5	5	5
1269	0	21	1	3	19000	1	0	4	4	4	4	3	5	3	4	5	4	5	5	5	5
1270	20	22	0	5	30000	1	0	5	4	4	3	4	3	5	4	5	5	5	5	5	5
1271	20	23	0	5	30000	4	0	4	3	4	3	5	4	5	5	5	5	5	5	5	5
1272	30	25	1	5	30000	3	0	4	4	5	5	5	4	5	3	4	5	5	5	5	5
1273	10	25	1	3	17000	6	0	5	5	5	5	3	5	5	4	4	4	5	5	5	5
1274	20	34	1	6	42000	3	1	5	4	5	4	5	5	5	4	5	5	5	5	5	5
1275	40	25	0	3	20000	4	0	5	5	5	5	3	4	3	4	4	5	4	5	5	5
1276	20	30	1	3	25000	4	0	5	4	5	5	3	3	3	4	4	5	5	5	5	5
1277	50	26	1	5	21000	2	0	4	5	4	4	5	3	5	4	5	4	5	5	5	5
1278	30	26	0	2	40000	4	0	5	5	4	5	3	5	3	4	5	5	5	5	5	5
1279	20	26	1	2	35000	4	0	4	5	4	5	3	4	3	5	5	5	5	4	4	5
1280	30	31	1	3	20000	6	0	4	4	5	4	5	4	3	5	5	5	5	5	5	5
1281	10	30	1	5	25000	3	0	5	5	5	5	3	3	5	5	4	5	5	5	5	5
1282	20	30	1	2	40000	3	0	5	5	4	4	5	5	3	4	5	4	5	5	5	5
1283	30	28	0	2	55000	4	0	4	4	5	4	3	3	3	5	4	4	4	4	4	4
1284	20	30	1	3	45000	4	0	4	4	4	4	3	3	3	5	4	4	5	5	5	5
1285	30	25	1	4	23000	3	0	4	5	5	5	3	5	4	5	5	5	5	4	4	4
1286	50	35	0	6	55000	4	0	5	5	5	5	5	3	5	4	5	5	5	5	5	5
1287	60	35	0	5	29000	4	0	4	4	5	4	3	5	5	3	4	3	4	4	4	4
1288	20	31	1	3	30000	6	0	5	5	4	5	5	3	4	4	4	4	4	5	4	5
1289	30	25	0	5	45000	4	0	5	4	5	4	5	5	4	4	4	5	5	4	3	5
1290	50	26	0	2	26000	5	0	5	5	5	5	3	5	3	5	5	5	5	4	5	5
1291	20	26	1	5	28000	3	0	5	5	5	5	4	3	3	3	5	5	4	5	4	4
1292	80	26	0	5	27000	4	0	5	5	5	4	3	5	5	4	5	4	5	4	5	5
1293	20	27	1	5	26000	3	0	5	5	5	5	3	4	4	4	4	5	5	4	4	5
1294	50	30	1	5	18000	3	0	5	5	5	5	3	5	5	5	4	3	5	5	5	5
1295	0	30	0	5	32000	3	0	5	5	5	4	4	4	4	3	4	4	4	4	4	5
1296	10	31	0	5	20000	3	0	5	5	5	5	5	3	5	4	5	5	5	5	5	4
1297	10	33	0	3	12000	8	0	5	5	5	5	3	4	5	5	5	5	5	5	5	5
1298	20	28	0	6	30000	3	1	5	5	5	5	5	3	5	5	5	4	4	4	4	4
1299	10	29	0	5	21000	3	0	5	5	5	4	3	3	3	4	4	5	5	4	4	5
1300	10	29	1	6	42000	3	0	5	5	5	5	5	3	3	4	4	5	5	4	4	5
1301	10	28	1	4	24000	3	0	5	5	5	4	5	3	3	5	4	5	4	3	4	5
1302	20	29	0	5	25000	3	1	5	4	4	5	3	4	5	5	5	4	4	4	4	5
1303	20	30	1	5	28000	2	0	4	5	4	5	3	3	3	4	3	3	5	5	5	5
1304	30	25	0	5	23000	3	0	5	5	4	5	4	4	4	5	5	5	5	5	5	5
1305	10	23	0	5	31000	4	0	3	4	4	4	5	5	4	5	5	5	5	5	5	5
1306	40	29	0	2	50000	4	0	4	5	5	5	5	3	4	5	4	4	5	5	5	5
1307	10	28	1	5	19000	3	0	5	5	5	5	5	3	3	5	5	5	4	5	5	4
1308	20	28	0	5	12000	6	0	4	4	5	5	4	5	4	5	5	5	5	5	5	5
1309	10	35	0	2	15000	5	0	5	5	4	5	3	3	4	4	4	5	4	4	4	5
1310	20	33	0	2	14000	6	0	4	5	5	4	5	5	4	4	5	4	5	5	5	5
1311	40	26	0	2	20000	3	0	5	5	5	5	3	5	3	4	5	5	5	4	5	4
1312	20	23	1	5	18000	6	0	5	5	5	5	3	3	4	5	5	5	5	5	5	5
1313	30	42	1	4	15000	1	0	5	4	4	4	3	4	4	5	5	5	4	4	4	5
1314	20	23	1	5	10000	3	0	3	4	3	5	3	4	4	5	5	5	5	5	4	5
1315	30	21	0	2	15000	1	0	4	4	4	5	4	3	4	4	4	4	5	5	5	5
1316	10	25	0	2	50000	4	0	4	3	4	4	5	3	3	5	5	5	5	5	5	4
1317	20	60	1	5	24500	3	1	5	5	5	5	5	4	4	5	5	5	5	4	4	5
1318	20	60	1	5	20000	3	0	4	4	3	4	5	4	4	5	5	5	5	5	5	5
1319	20	26	1	5	21000	4	0	4	4	4	5	5	4	3	4	4	4	5	5	5	5
1320	20	27	1	4	25000	4	0	4	4	4	4	4	4	4	5	5	5	5	5	5	5
1321	60	60	1	5	25000	3	0	4	5	5	5	5	4	3	4	4	4	5	5	4	4
1322	20	57	0	5	30000	4	1	4	3	3	5	5	4	4	5	5	5	5	4	5	5
1323	10	58	1	5	35000	4	1	5	4	4	5	4	4	3	4	4	4	5	5	5	5
1324	20	56	0	5	20000	5	1	4	5	5	5	5	4	3	5	4	5	4	4	4	5
1325	40	31	1	5	25000	4	0	4	5	5	4	3	4	4	4	3	5	5	5	5	4
1326	20	56	1	5	30000	5	1	5	3	4	5	4	3	4	4	5	5	5	5	5	5
1327	10	55	0	2	20000	6	0	4	4	4	5	5	4	4	5	4	5	4	5	4	5
1328	20	30	1	5	22000	3	1	5	5	5	5	4	4	5	4	5	4	4	5	4	5
1329	20	55	0	5	15000	6	0	5	5	5	5	5	4	3	4	4	5	5	5	5	5
1330	20	53	1	2	25000	2	0	5	4	3	4	5	4	4	5	5	4	3	4	4	4
1331	20	54	1	2	23000	4	0	5	5	4	5	5	4	5	4	4	5	4	4	4	4
1332	10	53	0	5	29000	3	1	5	5	5	5	3	3	3	5	5	4	4	5	4	4
1333	10	52	1	3	20000	3	0	5	5	4	5	3	3	3	5	5	5	4	4	3	5
1334	40	30	0	2	26000	4	0	5	5	3	4	3	4	5	4	4	4	4	5	4	5
1335	40	52	1	5	8000	3	0	5	5	4	5	5	4	3	4	4	4	4	5	4	5
1336	20	31	1	5	120000	4	0	4	4	3	5	3	4	5	4	4	4	4	4	3	5
1337	60	52	1	2	30000	4	0	5	5	5	5	3	4	3	3	4	4	4	5	4	5
1338	20	32	1	5	24000	3	0	4	4	4	5	5	4	3	4	4	4	5	5	5	4
1339	20	51	0	5	20000	3	0	5	5	4	5	3	4	5	4	4	4	5	5	5	5
1340	10	55	0	2	23000	4	0	5	5	5	4	5	4	3	4	4	3	4	4	4	5
1341	20	33	0	3	30000	5	0	5	5	5	4	3	4	5	4	4	4	5	5	5	4
1342	0	49	1	4	18000	6	1	5	5	3	5	5	4	5	4	4	3	4	5	5	5
1343	10	31	0	5	30000	3	0	5	5	5	5	5	5	3	3	4	3	5	5	5	5
1344	20	50	0	5	19000	3	0	5	5	5	4	3	3	4	4	5	5	4	4	4	5
1345	0	35	0	2	16000	6	0	5	5	4	5	5	5	3	5	5	5	5	4	4	5
1346	0	49	1	3	40000	4	0	5	5	5	5	4	3	3	4	5	4	5	5	5	4
1347	0	35	0	2	20000	5	0	5	5	4	5	5	3	3	5	5	5	5	5	5	5
1348	10	50	0	5	19000	3	0	5	5	5	5	4	3	4	4	5	5	4	4	5	4
1349	10	25	0	5	28000	3	0	5	5	5	4	3	5	5	5	4	4	5	5	4	5
1350	40	49	1	5	45000	4	1	5	5	5	5	4	4	3	5	4	5	5	5	5	5
1351	20	39	0	5	45000	4	0	5	5	5	5	3	4	4	4	5	4	5	4	5	5
1352	20	33	0	5	6000	3	0	4	5	5	5	4	4	4	5	5	4	5	4	5	4
1353	40	34	1	2	20000	5	0	5	4	5	4	3	4	4	4	5	4	4	5	4	5
1354	10	30	1	4	15000	6	0	5	5	5	5	3	5	4	5	4	5	5	5	5	5
1355	20	35	1	5	11000	6	0	5	5	5	5	5	4	3	5	5	5	5	5	5	4
1356	60	40	1	4	23000	6	0	4	5	5	5	3	4	4	5	5	4	5	5	5	4
1357	40	35	0	5	10000	5	0	5	5	4	5	3	4	4	3	4	5	5	4	5	4
1358	40	36	0	5	37000	4	0	4	4	4	4	4	4	4	4	4	4	5	4	5	5
1359	40	36	1	5	25000	3	0	5	5	5	5	3	4	4	4	5	5	5	5	5	5
1360	20	40	1	2	25000	6	0	5	4	5	4	3	4	4	5	5	5	5	4	5	4
1361	20	37	1	4	18000	3	0	4	5	5	5	3	3	3	4	4	4	5	4	5	5
1362	40	37	0	5	20000	3	0	5	5	4	5	4	5	3	4	4	5	5	4	5	5
1363	20	28	1	5	15000	3	0	5	5	4	5	5	3	5	4	4	5	5	4	5	5
1364	60	28	1	3	19000	5	0	5	4	4	4	3	3	3	4	4	5	4	3	4	4
1365	40	29	0	3	22000	6	0	4	5	5	5	5	5	4	4	4	4	5	4	5	5
1366	20	30	1	5	23000	3	0	5	4	5	4	3	3	5	5	4	5	4	5	4	4
1367	10	30	1	5	15000	6	0	5	5	5	5	3	4	3	4	5	5	4	5	4	4
1368	20	31	1	2	20000	7	0	5	5	5	5	3	3	5	4	5	4	5	5	5	5
1369	60	31	1	5	15000	5	0	5	5	4	5	5	4	5	5	5	5	5	4	5	5
1370	10	32	0	5	30000	4	0	4	4	5	4	4	3	3	4	5	5	5	5	5	5
1371	20	32	1	5	43000	4	0	4	4	4	4	4	3	3	5	4	5	4	5	4	4
1372	40	32	1	5	23000	3	0	4	5	5	5	5	5	4	5	5	4	5	5	5	5
1373	20	33	0	5	21000	4	0	5	5	5	5	5	5	5	5	4	5	4	4	4	4
1374	10	33	0	5	10000	3	0	5	4	4	4	5	5	5	5	5	5	4	5	4	4
1375	20	30	1	5	30000	3	0	5	4	5	4	4	5	3	5	5	5	4	4	4	4
1376	40	30	0	5	28000	3	0	4	4	5	4	5	5	5	5	5	5	4	5	4	5
1377	60	41	0	5	15000	3	0	4	4	5	4	3	3	3	5	5	5	5	5	5	4
1378	20	42	1	2	13000	6	0	4	4	4	4	5	3	3	5	5	5	5	4	5	4
1379	20	24	0	4	19000	3	0	5	4	5	4	5	5	5	4	5	5	5	5	5	5
1380	10	32	1	5	21000	3	0	5	5	5	5	3	3	3	5	5	5	5	5	5	4
1381	0	32	1	5	15000	3	0	5	5	4	5	5	3	3	4	5	5	4	5	4	5
1382	20	32	0	5	25000	3	0	4	5	5	5	4	3	5	5	5	5	5	4	5	5
1383	20	33	0	7	60000	3	0	4	5	5	5	3	5	3	5	5	5	4	5	4	5
1384	20	33	0	3	15000	5	0	4	4	5	4	5	3	5	5	5	5	5	5	5	5
1385	20	30	0	5	22000	3	0	5	5	4	5	3	3	3	5	5	5	4	5	4	4
1386	10	30	0	5	9000	3	0	5	4	5	4	4	3	4	5	4	4	4	5	4	5
1387	20	41	1	3	30000	4	0	5	5	5	5	5	3	5	5	5	5	4	4	4	3
1388	10	42	1	5	40000	4	0	5	5	5	5	3	3	3	5	5	5	4	4	4	4
1389	60	24	0	5	25000	6	0	5	5	5	5	5	3	3	5	5	4	4	5	4	4
1390	20	50	1	5	18000	4	0	5	5	5	5	3	3	5	5	5	4	4	5	4	4
1391	10	25	0	3	15000	6	0	5	5	5	5	4	5	3	5	5	5	5	4	5	4
1392	40	30	0	5	12000	6	0	5	5	5	5	3	5	5	5	5	5	5	4	5	4
1393	10	26	0	5	27000	3	1	5	5	5	5	4	4	5	5	4	5	5	4	5	4
1394	20	33	1	5	10000	6	0	5	5	5	5	4	3	3	5	5	4	5	4	5	5
1395	20	27	0	3	19000	6	0	5	5	5	5	4	5	4	5	5	5	5	4	5	5
1396	20	33	0	3	40000	4	0	5	5	5	5	3	3	3	5	5	5	4	4	4	5
1397	10	28	0	5	19000	7	0	5	5	5	5	4	3	5	4	5	5	4	5	4	4
1398	40	40	0	5	10000	3	0	5	5	5	5	4	3	3	5	5	5	4	5	4	5
1399	60	25	1	5	12000	3	0	5	4	4	4	4	3	5	5	5	5	5	5	5	5
1400	20	26	1	5	19000	3	0	5	5	5	5	4	4	3	5	5	5	5	5	5	5
1401	60	36	0	5	20000	3	0	5	5	5	5	3	4	5	5	4	5	5	5	5	4
1402	60	49	1	3	20000	6	0	5	5	5	4	3	5	3	4	5	4	5	4	4	5
1403	20	50	1	5	24000	3	0	5	5	5	5	3	5	5	5	5	5	4	5	5	5
1404	20	49	1	6	42000	3	0	4	4	4	5	3	5	5	5	5	5	5	5	5	5
1405	10	48	1	2	10000	5	0	5	5	5	5	4	4	3	5	5	5	4	4	5	3
1406	10	50	0	5	10000	3	0	5	5	5	5	3	5	5	5	4	4	5	5	5	5
1407	20	28	1	6	30000	3	0	5	5	5	5	5	3	3	5	4	5	5	5	5	5
1408	20	26	0	2	25000	3	0	4	4	4	4	3	5	5	5	5	5	5	4	4	5
1409	10	28	0	5	30000	5	0	5	5	5	5	4	5	3	5	4	5	5	4	5	4
1410	20	25	1	5	50000	4	0	4	4	4	5	4	3	5	5	4	5	5	5	5	4
1411	20	33	0	5	40000	4	0	5	5	5	3	4	5	4	5	4	4	4	4	4	4
1412	10	25	0	2	50000	4	0	4	4	4	5	3	4	5	5	4	4	4	4	4	4
1413	20	39	1	5	25000	3	0	5	4	5	5	4	3	4	4	3	3	5	4	4	5
1414	20	31	0	5	10000	8	0	4	3	5	5	4	5	4	5	4	5	4	3	4	5
1415	40	30	1	5	15000	3	0	4	5	5	5	4	3	3	4	5	4	5	4	5	5
1416	60	40	0	6	30000	3	0	5	4	5	4	4	4	4	4	5	5	4	5	5	4
1417	60	25	1	5	20000	3	0	4	5	4	5	4	5	5	5	5	5	5	3	4	5
1418	20	30	1	5	10000	5	0	4	4	5	5	4	3	3	5	4	5	5	4	5	4
1419	40	40	1	4	20000	4	0	5	5	4	5	4	5	4	5	5	4	5	5	5	5
1420	20	38	0	6	60000	3	0	4	4	5	5	4	3	3	4	5	5	4	4	4	5
1421	10	40	0	2	30000	4	0	5	5	4	4	5	4	3	5	5	5	5	5	5	4
1422	20	39	1	5	19000	3	0	5	5	5	5	4	3	5	5	5	4	5	4	5	5
1423	0	25	0	5	24000	3	0	4	4	4	5	4	4	3	5	4	5	5	5	5	5
1424	10	38	1	5	10000	6	0	4	4	4	5	4	4	3	5	5	5	4	5	5	4
1425	10	25	1	6	50000	3	0	4	4	4	3	4	4	4	5	5	4	4	5	4	5
1426	40	34	1	5	30000	3	0	3	4	4	5	4	3	3	5	5	5	3	3	4	4
1427	60	30	1	2	8000	3	0	4	4	4	5	4	4	3	5	5	5	4	4	4	5
1428	20	35	0	5	23000	2	0	4	4	4	5	3	4	3	5	5	5	4	4	3	5
1429	10	26	1	2	40000	4	0	4	4	3	4	3	4	4	5	5	4	5	5	5	5
1430	20	36	1	5	15000	3	0	4	4	4	5	4	4	4	5	4	4	4	4	4	4
1431	0	30	1	5	15000	3	0	4	4	3	5	5	3	3	5	5	4	4	4	4	5
1432	10	33	0	5	22000	3	0	5	5	4	5	3	5	5	4	4	4	5	5	5	5
1433	80	30	1	4	40000	4	0	4	5	4	5	4	4	3	5	5	5	5	4	5	4
1434	60	32	0	5	18900	3	0	4	4	3	4	4	3	3	3	4	5	5	4	5	4
1435	60	25	1	2	60000	4	0	4	4	4	4	4	5	5	4	4	5	5	4	4	4
1436	40	34	1	5	20000	3	1	5	4	4	5	3	3	3	4	4	4	5	4	4	4
1437	10	26	0	5	10000	5	0	5	5	5	5	4	3	3	5	4	4	4	3	3	4
1438	20	35	1	5	21000	3	0	4	5	4	4	4	3	4	3	3	4	5	4	5	5
1439	10	30	1	5	19000	6	0	5	5	4	4	4	3	3	4	5	5	4	5	4	5
1440	20	30	0	3	40000	4	0	4	4	4	4	4	4	4	5	4	5	4	5	5	5
1441	50	31	0	4	10000	7	0	5	4	4	4	3	5	3	5	5	5	5	5	5	5
1442	60	31	1	3	23000	4	0	4	4	3	4	4	5	3	4	4	4	5	4	5	5
1443	60	24	1	4	20000	4	0	5	5	5	4	4	5	5	4	5	4	5	5	4	5
1444	10	30	1	5	30000	4	0	4	5	4	5	3	5	3	5	4	4	4	5	5	5
1445	20	38	0	2	30000	5	0	5	5	5	5	4	4	5	5	5	5	5	5	5	5
1446	20	25	0	5	23000	4	0	5	4	4	5	3	5	3	3	5	5	4	4	5	5
1447	20	25	1	5	41000	4	0	5	4	5	5	4	5	3	4	4	5	4	5	5	4
1448	10	25	0	5	12000	3	0	4	4	4	4	3	4	3	5	5	5	4	4	4	4
1449	40	23	1	4	25000	3	0	5	5	5	5	3	5	4	4	5	5	4	5	5	5
1450	20	25	1	2	20000	3	0	4	5	5	4	4	3	3	3	5	5	5	5	4	5
1451	10	39	0	5	25000	2	0	5	5	4	5	4	4	4	4	5	5	5	4	5	5
1452	40	20	1	5	12000	5	0	5	5	5	5	4	5	5	3	5	5	5	5	5	4
1453	20	40	0	2	21000	6	0	4	5	5	5	5	4	4	5	5	5	5	5	5	4
1454	60	41	0	5	25000	3	0	5	5	5	5	3	5	3	4	5	5	4	5	4	4
1455	20	51	1	5	27000	3	0	5	5	5	5	4	5	4	4	5	5	5	4	5	5
1456	10	29	0	5	19000	7	0	4	5	5	5	5	5	3	5	5	5	4	5	4	5
1457	20	42	0	5	16000	6	0	5	5	5	5	3	3	3	5	5	5	5	5	5	5
1458	40	30	1	5	50000	4	0	5	5	5	5	3	3	3	3	5	5	5	5	5	5
1459	20	43	0	5	30000	5	0	5	5	5	5	5	3	3	5	5	5	4	5	5	4
1460	10	55	1	3	22000	6	0	4	5	5	5	3	5	4	5	5	5	4	4	4	5
1461	20	49	1	2	18000	5	0	5	5	5	5	5	3	3	4	5	5	4	4	4	4
1462	20	56	1	5	21000	3	0	4	5	5	5	4	3	4	5	5	5	5	4	5	5
1463	60	50	0	5	19000	6	0	5	5	5	4	4	5	4	4	5	5	5	5	5	5
1464	20	51	1	2	15000	5	0	5	5	5	5	5	3	4	5	5	5	4	5	4	4
1465	10	52	0	5	10000	4	0	5	5	5	5	4	3	3	5	5	5	5	5	4	5
1466	10	28	1	3	25000	5	0	4	5	5	5	5	5	3	5	5	5	4	4	4	5
1467	0	54	1	2	25000	5	0	5	5	5	5	3	5	4	5	5	5	5	4	4	5
1468	10	54	1	5	12000	6	0	5	5	5	5	4	3	4	5	5	5	4	4	4	4
1469	10	30	0	5	20000	3	0	4	5	5	5	5	3	4	5	5	5	5	5	4	5
1470	40	33	0	5	30000	3	0	5	5	5	4	4	3	5	4	3	5	4	5	5	5
1471	10	33	0	5	18000	3	0	4	5	5	5	5	4	3	5	4	5	5	5	5	4
1472	20	39	1	4	30000	4	0	5	5	5	5	5	4	4	5	5	5	5	4	5	5
1473	20	38	1	6	50000	3	0	5	5	5	5	5	5	5	5	5	5	5	4	5	5
1474	10	33	0	5	20000	3	0	5	5	3	5	3	3	3	4	4	4	4	4	4	5
1475	10	41	1	2	30000	4	0	5	5	4	5	4	4	4	5	4	5	5	5	5	4
1476	10	37	1	2	25000	3	0	4	5	5	5	5	5	4	4	4	4	4	5	4	5
1477	20	49	0	2	19000	6	0	5	5	5	5	5	3	4	5	5	5	5	5	5	5
1478	0	33	1	5	10000	7	1	4	4	4	4	5	3	3	4	4	4	5	5	5	5
1479	0	43	1	5	45000	4	0	5	5	4	5	4	5	4	5	4	5	4	5	5	5
1480	0	41	1	5	12000	3	0	5	4	4	5	3	3	4	5	5	5	5	5	5	5
1481	20	23	0	5	26000	3	0	5	5	5	5	5	5	4	5	3	5	5	5	5	5
1482	20	20	1	4	19000	3	0	4	4	4	4	3	5	3	5	4	4	4	5	5	5
1483	10	60	0	3	40000	4	0	5	5	4	4	3	3	4	4	5	5	5	5	5	5
1484	20	40	1	3	23000	4	0	5	5	5	5	3	4	4	5	5	5	5	5	5	5
1485	40	35	0	2	25000	4	0	5	5	3	5	3	4	4	4	4	5	5	5	5	5
1486	60	39	1	5	19000	2	0	5	4	4	4	4	3	4	5	4	5	4	5	5	5
1487	20	39	0	2	40000	4	0	5	5	5	5	5	3	3	4	4	4	5	5	5	5
1488	10	36	1	6	35000	3	0	5	5	5	5	5	4	4	5	5	5	4	5	5	5
1489	20	38	0	2	15000	7	0	5	5	4	5	5	4	4	4	4	4	5	5	4	4
1490	20	39	0	5	26000	3	0	5	5	4	4	5	4	3	4	4	5	5	5	5	5
1491	10	39	0	5	29000	4	0	5	4	4	5	4	4	4	4	5	5	5	5	5	5
1492	40	38	0	5	23000	3	0	5	5	5	5	5	4	3	4	5	5	4	5	5	4
1493	60	37	1	2	25000	3	0	4	4	4	4	5	4	4	4	5	5	5	5	5	4
1494	60	34	1	2	20000	4	0	5	5	4	5	4	4	3	4	5	5	5	5	5	5
1495	20	33	1	5	50000	4	0	5	5	5	5	5	4	3	3	4	4	4	5	5	5
1496	50	32	0	5	28000	3	0	4	5	5	4	3	4	4	4	4	4	5	5	4	5
1497	40	37	0	2	15000	6	0	4	5	5	4	4	3	4	3	5	5	4	5	5	4
1498	20	31	1	5	25000	3	0	5	5	5	5	5	4	4	3	4	4	5	5	5	5
1499	10	34	0	5	31000	3	0	3	4	4	4	4	4	5	5	4	5	5	5	5	5
1500	10	38	1	3	40000	4	0	4	4	4	4	5	4	3	5	5	4	5	5	5	5
1501	10	51	0	5	15000	5	0	5	4	4	4	4	5	3	5	3	4	4	5	5	5
1502	40	23	1	5	30000	4	0	5	5	5	4	5	4	4	3	4	5	5	5	5	5
1503	60	44	0	5	43000	4	1	5	5	5	3	3	5	5	4	5	5	4	5	3	5
1504	60	43	1	5	23000	4	0	4	4	4	4	4	5	3	5	5	5	5	5	5	4
1505	20	60	1	5	21000	3	0	4	5	5	5	5	5	5	5	5	5	5	5	5	5
1506	20	38	1	5	28000	3	0	4	5	5	4	3	3	3	4	5	5	5	5	4	5
1507	20	60	0	5	27000	4	0	5	4	5	5	4	4	3	5	4	4	4	5	5	4
1508	10	34	0	5	26000	3	0	5	5	4	4	4	5	3	5	5	5	5	5	4	4
1509	30	33	1	5	18000	3	0	4	4	5	5	4	5	3	5	5	5	5	5	5	5
1510	20	40	0	5	32000	3	0	5	4	5	5	3	5	5	5	5	5	4	5	5	5
1511	20	42	1	5	20000	3	0	4	4	4	5	4	4	5	5	4	4	5	5	5	5
1512	10	35	1	5	15000	4	0	5	5	5	4	4	3	3	4	4	4	4	5	5	4
1513	20	49	1	5	22000	4	0	5	5	5	5	4	5	4	5	5	5	5	5	5	5
1514	0	32	1	5	19000	4	0	4	4	5	5	3	3	3	4	5	5	5	5	5	5
1515	20	33	0	5	21000	4	0	5	5	4	5	4	3	5	5	4	5	5	4	4	5
1516	40	35	1	5	10000	3	0	5	4	5	5	4	3	3	5	5	4	5	5	5	5
1517	10	33	1	5	45000	4	0	5	5	5	5	4	3	5	5	5	5	4	5	5	5
1518	20	50	1	2	60000	4	1	4	4	5	5	4	4	3	5	5	5	5	5	5	5
1519	20	33	0	4	40000	4	0	5	5	5	5	3	5	5	5	4	4	4	4	4	4
1520	20	60	1	7	120000	4	0	5	4	5	5	4	5	5	5	5	5	5	5	5	5
1521	10	42	0	4	26000	2	0	4	5	5	5	4	5	3	5	5	5	5	4	4	5
1522	40	25	1	5	60000	4	0	5	5	5	5	3	5	3	5	4	5	5	5	5	5
1523	20	29	1	5	30000	3	1	5	5	5	4	4	4	4	5	5	5	4	4	4	4
1524	20	50	0	2	40000	3	0	5	4	5	5	3	5	4	5	5	5	5	4	5	4
1525	20	28	1	3	19000	6	0	4	5	5	4	4	5	3	5	4	4	5	4	5	5
1526	10	29	1	4	30000	4	0	5	4	5	4	3	4	5	5	4	5	5	5	5	5
1527	10	36	0	5	45000	4	0	5	5	5	5	3	5	5	5	5	5	5	4	5	5
1528	20	56	0	5	20000	3	0	5	5	5	5	4	3	3	5	4	4	5	5	4	4
1529	40	46	1	5	28000	3	0	5	4	4	5	4	4	3	5	4	4	5	4	5	5
1530	60	55	1	6	41000	3	0	5	5	5	4	4	5	3	4	4	4	5	5	4	5
1531	20	40	1	7	60000	3	0	5	5	5	5	5	4	4	5	3	4	5	4	5	4
1532	40	60	0	5	15000	3	0	5	4	4	4	3	5	5	5	4	5	5	5	4	5
1533	10	41	0	4	23000	6	0	5	5	4	4	4	5	3	5	5	5	5	5	5	5
1534	10	52	1	2	25000	5	0	5	5	5	4	5	5	5	4	3	4	4	4	4	5
1535	20	57	0	2	20000	7	0	5	5	5	4	3	3	3	5	4	5	5	4	4	5
1536	10	37	1	5	11000	6	0	5	4	5	5	3	3	5	4	5	5	5	4	4	5
1537	50	58	1	2	20000	6	1	5	5	4	5	5	3	5	5	5	5	4	4	4	4
1538	60	30	0	2	10000	6	0	5	4	5	5	3	5	3	4	5	5	4	4	4	5
1539	40	44	1	2	40000	5	0	4	5	5	5	5	3	5	4	5	5	5	4	4	5
1540	10	48	0	5	50000	4	0	5	5	5	4	3	3	3	3	4	4	3	4	3	4
1541	20	60	0	5	23000	3	0	5	5	5	5	3	5	5	5	5	5	4	4	4	4
1542	10	47	1	5	15000	5	0	4	4	5	4	5	3	3	4	5	5	4	4	3	4
1543	20	49	0	5	10000	3	1	4	5	5	5	3	5	3	5	5	5	4	4	3	4
1544	20	46	1	3	20000	5	0	5	5	4	5	5	3	5	4	4	4	4	5	5	5
1545	10	28	1	5	28000	3	0	5	4	5	4	5	5	5	5	4	4	4	5	5	5
1546	40	59	0	5	27000	4	0	5	5	5	4	3	5	3	4	5	5	4	5	4	4
1547	60	52	0	5	26000	3	0	4	4	5	4	4	3	3	5	5	5	5	5	5	5
1548	40	32	1	5	18000	3	0	5	5	4	5	3	5	3	5	4	5	5	5	5	5
1549	10	29	1	5	32000	3	0	5	5	4	5	3	4	4	4	5	4	5	4	4	4
1550	20	31	0	5	20000	3	0	5	5	5	4	3	5	4	4	5	5	4	4	5	5
1551	60	23	1	6	42000	3	0	5	5	5	5	4	4	5	4	5	5	5	4	5	5
1552	20	36	0	4	24000	3	0	5	4	5	4	5	3	3	4	4	4	5	5	4	5
1553	20	33	0	5	25000	3	0	5	5	4	5	3	4	4	5	5	5	5	5	5	5
1554	10	55	1	5	28000	2	0	4	4	5	4	5	3	5	5	5	5	4	4	4	4
1555	10	37	1	5	30000	5	0	5	5	5	5	3	3	3	5	5	5	3	5	4	4
1556	20	40	0	2	25000	3	0	5	5	4	4	5	3	3	5	4	5	4	4	4	4
1557	20	52	0	5	30000	5	0	5	5	5	5	5	3	5	5	5	5	4	5	5	3
1558	20	30	0	5	50000	4	1	4	4	5	5	3	4	3	5	5	4	5	5	5	5
1559	40	52	1	5	10000	3	0	4	5	5	5	3	5	4	4	4	3	4	4	3	4
1560	10	31	1	2	50000	4	0	5	5	5	5	4	4	4	5	5	4	5	4	4	4
1561	20	52	0	5	25000	3	0	4	4	5	5	4	4	4	5	4	5	4	4	3	3
1562	10	32	0	5	10000	8	0	5	5	5	5	4	4	4	4	5	5	4	5	3	5
1563	10	51	1	5	15000	3	0	5	4	5	5	4	4	4	5	5	3	4	4	3	4
1564	20	55	0	6	30000	3	0	4	5	5	5	4	5	3	5	5	4	4	5	4	4
1565	20	33	1	5	20000	3	0	5	5	5	5	3	4	3	5	4	5	5	5	3	5
1566	10	49	0	5	10000	5	0	5	5	5	5	3	5	4	4	5	5	5	5	5	4
1567	0	31	1	4	20000	4	0	5	5	5	5	4	3	3	5	4	4	5	4	5	4
1568	10	50	1	6	60000	3	0	5	5	4	4	4	4	4	5	5	5	4	5	3	4
1569	10	35	1	2	30000	4	1	4	5	5	5	4	5	5	5	5	5	5	5	4	4
1570	20	49	1	5	60000	3	0	5	5	5	5	5	4	4	5	4	5	5	5	4	4
1571	40	35	0	5	24000	3	0	4	5	5	4	3	5	3	5	5	5	5	5	5	5
1572	10	50	1	5	10000	6	1	5	5	5	4	4	5	4	5	5	5	4	4	3	1
1573	20	25	1	2	15000	6	0	5	5	5	5	5	5	3	5	4	4	5	5	4	4
1574	40	49	1	3	19000	5	0	4	5	5	5	3	3	3	5	5	5	5	4	5	5
1575	20	20	0	3	22000	6	0	5	5	4	5	4	4	4	5	5	4	5	5	5	5
1576	20	49	1	5	23000	3	0	5	5	5	4	4	5	5	5	5	5	4	5	3	4
1577	20	50	0	5	15000	6	1	5	5	5	5	4	5	4	5	4	5	5	5	4	4
1578	60	49	1	2	20000	7	0	3	5	5	5	3	5	5	5	5	5	5	4	5	5
1579	20	48	1	5	15000	5	0	5	4	5	5	4	4	3	5	4	5	4	5	5	5
1580	40	50	0	5	30000	4	0	5	5	5	5	4	3	3	4	5	5	5	4	4	3
1581	20	36	1	5	43000	4	0	5	5	5	5	4	5	5	5	5	5	5	5	5	4
1582	20	38	1	5	23000	3	0	4	5	5	5	3	3	3	5	5	5	4	5	5	5
1583	50	28	0	5	21000	4	0	4	4	4	4	4	3	3	4	4	5	5	5	5	4
1584	50	25	1	5	21000	4	0	4	5	5	5	4	3	4	4	5	5	5	4	3	4
1585	50	24	1	5	30000	4	0	4	4	5	5	4	3	3	5	5	5	5	4	4	4
1586	10	25	0	5	12000	3	0	5	5	5	5	4	4	4	5	4	5	4	5	4	3
1587	20	39	1	5	15000	5	0	5	4	4	4	3	5	3	5	5	5	5	5	5	5
1588	40	31	0	5	14000	6	0	5	5	4	4	4	5	3	4	4	5	5	4	4	4
1589	20	40	0	2	20000	3	0	4	4	5	5	4	5	5	5	5	5	5	4	4	4
1590	10	40	0	5	18000	3	0	5	4	5	5	3	5	3	5	5	5	5	4	4	4
1591	20	40	0	4	15000	7	0	4	5	4	5	4	4	5	5	5	4	4	4	4	5
1592	40	41	1	3	22000	6	1	5	4	5	4	3	5	3	5	5	5	4	4	4	2
1593	20	45	0	2	15000	4	0	5	4	5	5	4	5	3	5	4	5	4	4	5	4
1594	10	42	1	5	21000	4	0	4	5	5	5	3	4	3	5	5	5	5	5	4	5
1595	60	40	1	5	28000	4	0	5	4	4	4	3	5	4	4	4	4	5	5	4	5
1596	20	30	0	5	27000	4	0	5	5	5	5	4	3	3	5	5	5	5	5	5	3
1597	10	28	1	5	26000	3	0	4	5	5	5	4	4	4	5	5	4	5	5	4	4
1598	20	33	0	5	18000	3	0	5	5	5	4	4	5	5	5	5	5	5	4	5	5
1599	40	22	0	5	32000	3	0	4	4	5	5	5	4	4	4	4	4	4	5	5	5
1600	20	37	1	5	20000	3	0	5	5	5	4	3	5	3	4	5	4	5	4	5	4
1601	20	23	1	2	30000	6	0	5	5	5	5	3	5	5	4	4	4	5	4	5	4
1602	10	24	0	6	50000	4	0	5	5	4	5	4	5	5	5	5	5	5	5	5	2
1603	20	24	0	5	50000	4	0	5	5	4	5	4	5	3	4	5	5	4	4	4	4
1604	10	40	1	5	20000	3	0	5	5	5	5	3	5	3	5	5	5	4	5	4	4
1605	20	40	1	5	45000	4	0	5	5	5	5	4	4	4	4	4	4	5	5	5	4
1606	10	40	1	5	20000	3	0	5	4	5	4	3	5	4	5	4	4	4	5	4	4
1607	20	41	1	5	28000	3	0	5	5	4	5	4	5	3	4	5	5	4	5	4	5
1608	20	45	1	6	41000	3	0	5	5	5	5	3	4	5	4	5	5	4	5	4	4
1609	40	42	0	5	60000	4	0	5	5	5	5	3	5	5	5	4	5	4	5	4	4
1610	10	40	1	5	15000	3	0	5	5	5	5	4	3	3	4	5	4	3	5	3	2
1611	60	30	0	4	23000	6	0	5	5	5	5	5	4	5	4	5	5	4	5	4	5
1612	20	28	1	2	25000	5	0	5	5	5	5	4	3	3	5	5	5	5	5	5	4
1613	10	33	1	2	20000	7	0	5	5	5	5	4	3	3	4	4	4	5	5	5	4
1614	40	22	0	5	11000	3	0	4	4	4	4	5	5	4	5	5	5	5	5	5	5
1615	0	37	1	2	20000	6	0	5	5	5	5	5	5	5	5	5	5	4	5	4	4
1616	0	44	0	2	10000	6	0	4	5	5	5	5	5	5	4	4	5	5	4	5	4
1617	10	55	1	2	40000	5	0	5	5	5	5	4	5	3	4	5	5	5	5	5	4
1618	10	40	1	5	50000	4	0	4	4	4	4	5	5	5	4	5	5	5	5	5	4
1619	20	30	0	5	23000	4	0	5	4	4	4	3	3	3	3	4	4	4	5	4	4
1620	20	40	1	5	15000	3	0	5	5	5	5	5	3	3	4	4	5	5	5	5	5
1621	10	29	0	5	20000	3	0	5	5	5	5	5	5	5	4	5	5	4	5	4	3
1622	60	37	1	3	20000	5	0	4	4	5	4	3	3	3	4	4	4	5	5	5	4
1623	40	23	1	3	21000	3	0	5	5	5	4	3	3	4	5	5	5	5	5	5	5
1624	20	30	1	4	25000	6	0	4	4	5	4	3	5	3	5	4	4	4	4	4	4
1625	10	25	1	4	10000	6	0	5	5	4	4	4	4	3	4	5	5	4	4	3	5
1626	10	29	0	5	23000	3	0	4	4	4	4	4	5	3	4	5	5	4	4	4	4
1627	0	40	0	5	30000	3	0	5	5	3	4	5	4	4	4	5	5	5	3	4	5
1628	0	25	0	6	40000	3	0	4	4	5	5	3	5	5	4	4	4	5	5	5	5
1629	10	28	1	5	25000	4	0	4	5	4	5	4	5	3	5	4	4	4	4	3	4
1630	40	30	0	5	30000	4	0	3	5	5	5	5	5	5	5	5	5	5	4	4	5
1631	10	35	0	5	50000	4	0	5	5	5	5	3	3	3	4	5	5	4	4	4	5
1632	20	50	0	5	10000	3	0	4	5	5	5	3	3	5	5	4	5	5	5	5	5
1633	60	25	1	5	20000	6	1	5	4	4	5	5	3	5	5	5	4	4	2	3	4
1634	20	50	0	5	20000	3	0	4	5	5	5	3	5	3	4	5	5	5	4	4	5
1635	20	30	0	5	21000	3	0	5	4	5	5	4	4	4	5	5	5	4	5	5	5
1636	20	32	0	5	16000	6	0	4	5	5	5	4	4	5	5	4	4	5	5	5	4
1637	10	41	1	5	19000	6	0	5	4	5	4	4	4	3	5	5	5	5	3	4	5
1638	40	50	0	3	40000	4	0	5	5	4	4	4	4	4	5	5	5	5	4	4	5
1639	10	46	1	5	43000	4	0	4	4	5	5	4	4	3	4	4	5	4	5	5	5
1640	60	36	1	5	12000	6	0	4	4	4	5	4	4	3	4	5	5	5	5	5	4
1641	20	56	1	3	11000	6	0	4	4	5	5	3	5	5	4	5	5	4	4	3	5
1642	80	60	1	5	12000	6	0	4	4	5	4	4	4	3	3	4	4	5	5	4	5
1643	60	53	0	5	30000	3	0	4	4	5	4	4	4	3	5	4	5	5	5	5	5
1644	10	40	1	5	10000	3	0	4	4	4	4	4	4	4	4	5	5	4	5	4	5
1645	10	55	0	6	20000	3	0	4	3	5	5	4	4	3	4	4	4	5	5	3	5
1646	20	25	0	2	20000	6	0	4	4	4	5	4	5	3	4	4	4	5	5	4	5
1647	40	30	1	5	15000	6	0	4	3	5	5	3	4	5	5	4	4	4	4	3	5
1648	60	44	0	5	23000	3	0	4	3	5	4	3	5	5	3	3	4	5	5	5	5
1649	20	59	0	5	15000	6	0	5	5	4	4	4	3	3	4	4	5	5	4	4	5
1650	10	33	1	2	20000	7	0	5	5	5	4	4	4	3	5	5	5	5	5	4	5
